# Supplementary material for: RFC2 may contribute to the pathogenicity of Williams syndrome revealed in a zebrafish model
Source: J Genet Genomics. 2024 Dec;51(12):1389–403. doi: 10.1016/j.jgg.2024.09.016 (PMC11624490; doi:10.1016/j.jgg.2024.09.016)
Supplement: Multimedia component 2 [file mmc2.xlsx]

## Sheet: Expression_Profile.GRCz11.gene
Gene_ID	Transcript_ID	Gene_Symbol	Description	WT1_Read_Count	WT2_Read_Count	WT3_Read_Count	KO1_Read_Count	KO2_Read_Count	KO3_Read_Count	gene_biotype	Protein_ID	ZFIN	locus_tag	KO1_FPKM	KO2_FPKM	KO3_FPKM	WT1_FPKM	WT2_FPKM	WT3_FPKM	KO1_TPM	KO2_TPM	KO3_TPM	WT1_TPM	WT2_TPM	WT3_TPM
30037	NM_001312916,NM_130907,XM_017356031,XM_017356032,XM_017356033,XM_021475994	tnc	tenascin C	6169	7337	8832	7591	8757	8838	protein_coding	NP_001299845.1;NP_570982.2;XP_017211520.1;XP_017211521.1;XP_017211522.1;XP_021331669.1	ZDB-GENE-980526-104	.	33.3049	34.632	38.8	19.8049	26.5597	35.5019	82.2884	89.203	99.2257	42.6962	65.7433	91.2092
30038	NM_130908	sox19a	SRY (sex determining region Y)-box 19a	1605	1065	1064	621	627	549	protein_coding	NP_570983.2	ZDB-GENE-980526-102	.	8.54681	7.67076	7.5486	16.2094	12.1339	13.1102	21.1171	19.7579	19.3045	34.9449	30.035	33.6818
30065	NM_001308614,NM_001308615,NM_001308616,NM_001308617,NM_001308618,NM_001308619,NM_130909,XM_017358196,XM_017358197	hug	HuG	2092	1754	1821	1259	1460	1513	protein_coding	NP_001295543.1;NP_001295544.1;NP_001295545.1;NP_001295546.1;NP_001295547.1;NP_001295548.1;NP_570984.2;XP_017213685.1;XP_017213686.1	ZDB-GENE-000210-17	.	16.7315	17.2748	20.0897	20.4205	19.3613	21.7014	41.3394	44.4955	51.3766	44.0234	47.9251	55.7537
30066	NM_130910,XM_009294577	meis2b	Meis homeobox 2b	2848	2485	2628	2083	2576	2075	protein_coding	NP_570985.1;XP_009292852.1	ZDB-GENE-000210-23	.	21.4657	23.7037	21.3942	21.4138	21.1949	24.3483	53.0365	61.0547	54.7126	46.1646	52.4639	62.5541
30067	NM_001312685,NM_130911,XM_009298917	chico	chico	449	751	898	724	625	702	protein_coding	NP_001299614.1;NP_570986.1;XP_009297192.1	ZDB-GENE-000210-28	.	14.8371	11.084	14.0962	6.5879	12.6091	16.4245	36.6589	28.5496	36.049	14.2024	31.2115	42.1967
30068	NM_130912,XM_021470441,XM_021470442	cat	catalase	3073	3500	3005	2817	3177	2864	protein_coding	NP_570987.2;XP_021326116.1;XP_021326117.1	ZDB-GENE-000210-20	.	37.3142	37.9318	37.5536	29.684	39.1824	35.5402	92.1946	97.7026	96.0382	63.994	96.9885	91.3074
30070	NM_130914	tbx4	T-box 4	71	82	103	31	54	39	protein_coding	NP_570989.2	ZDB-GENE-991124-5	.	0.413956	0.642171	0.520338	0.697618	0.90385	1.23771	1.02279	1.65407	1.33069	1.50395	2.23731	3.17983
30071	NM_001313682,XM_021475995	tbx5a	T-box 5a	106	117	119	94	131	106	protein_coding	NP_001300611.1;XP_021331670.1	ZDB-GENE-991124-7	.	1.36607	1.68744	1.54345	1.1322	1.41717	1.54932	3.37523	4.34641	3.94718	2.44084	3.50793	3.98041
30072	NM_130916	inhbaa	inhibin, beta Aa	207	215	143	161	205	194	protein_coding	NP_570991.1	ZDB-GENE-000210-21	.	1.41465	1.60315	1.70335	1.33548	1.56484	1.12116	3.49527	4.12931	4.35609	2.87908	3.87345	2.88041
30076	NM_130919	vdra	vitamin D receptor a	599	844	772	584	722	593	protein_coding	NP_570994.1	ZDB-GENE-000210-31	.	12.2161	13.441	12.4231	9.19981	14.6307	14.4651	30.183	34.6207	31.7703	19.8333	36.2154	37.1628
30077	NM_130920,XM_021480010	rbp4	retinol binding protein 4, plasma	64337	38713	31729	38632	34507	31122	protein_coding	NP_570995.1;XP_021335685.1	ZDB-GENE-000210-19	.	1403.36	1114.34	1130.45	1714.89	1164.39	1031.9	3467.37	2870.25	2890.96	3697.03	2882.23	2651.1
30078	NM_130921	nccrp1	non-specific cytotoxic cell receptor protein 1	1259	948	847	901	903	766	protein_coding	NP_570996.2	ZDB-GENE-000210-13	.	15.7655	14.0403	13.3914	16.1627	13.7293	13.2736	38.9527	36.1641	34.2468	34.8443	33.9841	34.1016
30079	NM_130922	btg2	B-cell translocation gene 2	4312	2745	1928	2987	3078	1816	protein_coding	NP_570997.1	ZDB-GENE-000210-15	.	43.2096	39.5848	26.2668	45.7725	32.8791	24.978	106.76	101.96	67.1738	98.6781	81.3857	64.1718
30080	NM_130923,XM_021476774,XM_021476775	mitfa	microphthalmia-associated transcription factor a	72	50	47	55	48	37	protein_coding	NP_570998.1;XP_021332449.1;XP_021332450.1	ZDB-GENE-990910-11	.	0.912996	0.746831	0.622408	0.992483	0.777837	0.79654	2.25579	1.92364	1.59172	2.13963	1.92538	2.04642
30081	NM_001313685,NM_001313686,NM_130924	ptpn1	protein tyrosine phosphatase, non-receptor type 1	982	894	866	805	831	829	protein_coding	NP_001300614.1;NP_001300615.1;NP_570999.2	ZDB-GENE-980605-23	.	7.85174	7.20351	8.07904	7.0284	7.22383	7.56159	19.3998	18.5544	20.661	15.1521	17.8812	19.4267
30082	NM_130925,XM_009307569,XM_009307570,XM_017358677,XR_001800762,XR_001800763,XR_663293,XR_663294	khdrbs1a	KH domain containing, RNA binding, signal transduction associated 1a	27938	19884	19337	13583	14652	14753	protein_coding	NP_571000.1;XP_009305844.1;XP_009305845.1;XP_017214166.1	ZDB-GENE-000210-25	.	211.867	201.173	230.808	330.305	258.867	270.808	523.472	518.169	590.259	712.085	640.775	695.741
30083	NM_130926,XM_017352177	nme2b.1	NME/NM23 nucleoside diphosphate kinase 2b, tandem duplicate 1	21729	10852	10202	9120	9093	8735	protein_coding	NP_571001.1;XP_017207666.1	ZDB-GENE-000210-32	.	432.542	382.009	413.432	752.014	425.058	432.67	1068.71	983.957	1057.3	1621.22	1052.15	1111.59
30084	NM_130927	nme2b.2	NME/NM23 nucleoside diphosphate kinase 2b, tandem duplicate 2	44773	27810	25255	26487	30935	23809	protein_coding	NP_571002.1	ZDB-GENE-000210-33	.	976.818	1014.16	877.925	1211.43	849.074	833.905	2413.48	2612.2	2245.17	2611.64	2101.72	2142.41
30085	NM_130928,XM_021469289	nme3	NME/NM23 nucleoside diphosphate kinase 3	721	633	515	391	536	468	protein_coding	NP_571003.1;XP_021324964.1	ZDB-GENE-000210-34	.	11.2596	13.6074	13.3662	15.2455	15.002	13.2658	27.8197	35.0493	34.1821	32.8668	37.1345	34.0816
30086	NM_130929	nme7	NME/NM23 family member 7	312	311	234	209	281	212	protein_coding	NP_571004.1	ZDB-GENE-000210-35	.	4.3195	5.17701	4.39294	4.74341	5.33455	4.34178	10.6725	13.3347	11.2343	10.226	13.2046	11.1546
30093	NM_001308956,NM_130930	elk4	ELK4, ETS-domain protein	110	193	196	187	130	216	protein_coding	NP_001295885.1;NP_571005.2	ZDB-GENE-030716-1	.	3.01373	1.70348	3.32168	1.34387	2.44597	2.56295	7.44621	4.38771	8.49475	2.89717	6.05453	6.58455
30094	NM_130931	slc39a7	solute carrier family 39 (zinc transporter), member 7	2345	1775	1590	1304	1534	1374	protein_coding	NP_571006.2	ZDB-GENE-991110-20	.	19.7223	20.6383	20.7921	26.035	22.2308	21.5428	48.7292	53.159	53.1731	56.1272	55.0279	55.3463
30095	NM_130932	ckma	creatine kinase, muscle a	160901	104070	96046	105644	114576	95645	protein_coding	NP_571007.2	ZDB-GENE-980526-109	.	2008.57	1936.48	1818.23	2244.4	1638.06	1634.98	4962.7	4987.88	4649.87	4838.56	4054.71	4200.48
30096	NM_130933	zic1	zic family member 1 (odd-paired homolog, Drosophila)	1011	1183	1253	653	830	860	protein_coding	NP_571008.1	ZDB-GENE-000208-4	.	8.77227	9.92357	11.5553	9.97671	13.1695	15.0837	21.6742	25.5606	29.5512	21.5082	32.5985	38.7519
30098	NM_130934	hhex	hematopoietically expressed homeobox	0	8	8	5	5	18	protein_coding	NP_571009.1	ZDB-GENE-980526-299	.	0.195434	0.179595	0.723094	0	0.265561	0.292003	0.48287	0.462591	1.84921	0	0.657346	0.750195
30100	NM_001008611	ube2kb	ubiquitin-conjugating enzyme E2Kb (UBC1 homolog, yeast)	816	794	687	601	665	589	protein_coding	NP_001008611.1	ZDB-GENE-980605-9	.	11.9704	11.7693	11.7247	11.9291	13.0965	12.2569	29.576	30.3147	29.9844	25.7172	32.4178	31.4896
30101	NM_130935	skia	v-ski avian sarcoma viral oncogene homolog a	1222	1940	2029	1569	1806	1804	protein_coding	NP_571010.2	ZDB-GENE-990715-9	.	7.65334	7.82918	8.79909	4.37062	7.833	8.86161	18.9096	20.166	22.5025	9.42235	19.3891	22.7666
30104	NM_130936	klf1	Kruppel-like factor 1 (erythroid)	92	54	46	42	67	25	protein_coding	NP_571011.1	ZDB-GENE-980526-55	.	0.494613	0.70149	0.291651	0.800204	0.526372	0.479796	1.22207	1.80686	0.745856	1.72511	1.30293	1.23266
30105	NM_130937,XM_005164538,XM_005164539,XM_017354945	wnt5b	wingless-type MMTV integration site family, member 5b	2145	2119	2177	2063	2209	2309	protein_coding	NP_571012.1;XP_005164595.1;XP_005164596.1;XP_017210434.1	ZDB-GENE-980526-87	.	13.0474	12.4023	14.6336	9.95357	11.05	12.3722	32.237	31.9452	37.4234	21.4583	27.3522	31.7859
30112	NM_001035261,XM_021480011,XM_021480012,XM_021480013,XM_021480014,XM_021480015,XM_021480016	svila	supervillin a	3284	3221	2625	2240	2861	2415	protein_coding	NP_001030338.2;XP_021335686.1;XP_021335687.1;XP_021335688.1;XP_021335689.1;XP_021335690.1;XP_021335691.1	ZDB-GENE-990706-5	.	9.37252	10.198	9.59709	9.73684	11.2303	9.84676	23.1573	26.2674	24.5433	20.9911	27.7984	25.2976
30113	NM_130938	skib	v-ski avian sarcoma viral oncogene homolog b	990	994	992	665	822	762	protein_coding	NP_571013.1	ZDB-GENE-990715-10	.	6.0247	6.61555	6.89869	6.58048	7.4549	8.04601	14.8856	17.0399	17.6425	14.1865	18.4532	20.6713
30114	NM_130939	cth1	cysteine three histidine 1	0	0	7	0	0	3	protein_coding	NP_571014.1	ZDB-GENE-990806-20	.	0	0	0.04654	0	0	0.128173	0	0	0.11902	0	0	0.329295
30115	NM_130940	mixl1	Mix paired-like homeobox	5	4	3	0	0	5	protein_coding	NP_571015.3	ZDB-GENE-000208-20	.	0	0	0.047578	0.036577	0.030274	0.028369	0	0	0.121674	0.078855	0.074937	0.072883
30116	NM_130941,XM_005168788,XM_005168789,XM_005168790,XM_005168791,XM_005168792	ddx3b	DEAD (Asp-Glu-Ala-Asp) box helicase 3b	2202	4418	4657	3109	3926	3571	protein_coding	NP_571016.2;XP_005168845.1;XP_005168846.1;XP_005168847.1;XP_005168848.1;XP_005168849.1	ZDB-GENE-980526-150	.	21.0071	23.341	24.1543	10.9352	24.7408	28.2673	51.9034	60.1203	61.7714	23.5746	61.241	72.6224
30117	NM_001328368,NM_001328369,NM_198062,XM_005168848	spi1b	Spi-1 proto-oncogene b	72	89	88	76	79	68	protein_coding	NP_001315297.1;NP_001315298.1;NP_932328.2;XP_005168905.1	ZDB-GENE-980526-164	.	0.965658	0.868495	0.851225	0.648597	0.922781	0.981131	2.38591	2.23702	2.17689	1.39827	2.28416	2.52066
30119	NM_130943	frzb	frizzled-related protein	369	407	333	351	415	369	protein_coding	NP_571018.1	ZDB-GENE-990715-1	.	4.04458	4.24775	4.24666	3.11764	3.87766	3.43639	9.9932	10.9411	10.8602	6.72113	9.59838	8.82855
30120	NM_130944	dlc	deltaC	1700	1220	1133	815	797	674	protein_coding	NP_571019.1	ZDB-GENE-000125-4	.	6.8448	5.95465	5.65869	10.4785	8.48501	8.51954	16.9119	15.3376	14.4713	22.59	21.003	21.8878
30121	NM_130945,XM_009307792,XM_017358976	flt4	fms-related tyrosine kinase 4	397	436	532	361	436	428	protein_coding	NP_571020.2;XP_009306067.1;XP_017214465.1	ZDB-GENE-980526-326	.	2.28897	2.53408	2.81456	1.89978	2.34923	3.10529	5.65549	6.52714	7.19785	4.09561	5.81507	7.97789
30122	NM_130946	wnt8a	wingless-type MMTV integration site family, member 8a	36	12	16	11	17	27	protein_coding	NP_571021.3	ZDB-GENE-980526-332	.	0.101453	0.137255	0.251286	0.242519	0.086979	0.126473	0.250666	0.353533	0.64263	0.522832	0.215299	0.324927
30123	NM_001040387	wnt4a	wingless-type MMTV integration site family, member 4a	206	191	180	152	179	177	protein_coding	NP_001035477.1	ZDB-GENE-980526-352	.	2.0301	2.12375	2.36485	2.01381	2.105	2.15515	5.01589	5.47024	6.04779	4.34145	5.21051	5.53687
30125	NM_130948,XM_017351595,XM_021467105	gdf3	growth differentiation factor 3	33	13	47	18	25	23	protein_coding	NP_571023.1;XP_017207084.1;XP_021322780.1	ZDB-GENE-980526-389	.	0.258088	0.397974	0.350579	0.5043	0.162995	0.708045	0.637673	1.02508	0.896557	1.08719	0.403462	1.81906
30126	NM_130949	foxa2	forkhead box A2	322	243	260	237	247	202	protein_coding	NP_571024.1	ZDB-GENE-980526-404	.	4.1408	3.83033	3.52651	4.12977	3.5185	4.07337	10.2309	9.86593	9.01856	8.90312	8.70935	10.465
30127	NM_130950	wnt2	wingless-type MMTV integration site family member 2	158	137	120	86	151	120	protein_coding	NP_571025.1	ZDB-GENE-980526-416	.	1.73099	2.69741	2.41776	2.3377	2.28237	2.15194	4.27687	6.94784	6.18309	5.03971	5.64957	5.52862
30128	NM_001201398,XM_005162223	wnt1	wingless-type MMTV integration site family, member 1	74	52	63	36	41	33	protein_coding	NP_001188327.1;XP_005162280.1	ZDB-GENE-980526-526	.	0.498527	0.454412	0.410058	0.717022	0.540147	0.714446	1.23174	1.17045	1.04867	1.54578	1.33703	1.83551
30129	NM_130952	dmrt2a	doublesex and mab-3 related transcription factor 2a	602	372	361	413	442	391	protein_coding	NP_571027.1	ZDB-GENE-990621-7	.	6.06049	5.76817	5.74454	6.48132	4.51675	4.74832	14.974	14.8573	14.6909	13.9727	11.1803	12.1991
30130	NM_130953	men1	multiple endocrine neoplasia I	744	571	420	428	487	448	protein_coding	NP_571028.1	ZDB-GENE-991110-12	.	5.07565	5.13222	5.30688	6.46675	5.60347	4.4585	12.5407	13.2193	13.5716	13.9413	13.8703	11.4545
30131	NM_130954	dla	deltaA	1595	1260	1266	388	464	440	protein_coding	NP_571029.2	ZDB-GENE-980526-29	.	2.91368	3.10096	3.30647	8.79391	7.84034	8.51808	7.19901	7.98727	8.45585	18.9582	19.4072	21.8841
30138	NM_130955	dld	deltaD	738	555	526	309	398	414	protein_coding	NP_571030.2	ZDB-GENE-990415-47	.	2.77071	3.1763	3.71264	4.8581	4.12131	4.22459	6.84576	8.18133	9.49458	10.4733	10.2015	10.8535
30140	NM_130957,XM_009294633,XM_021468354	clocka	clock circadian regulator a	602	922	1139	553	856	818	protein_coding	NP_571032.2;XP_009292908.1;XP_021324029.1	ZDB-GENE-990630-14	.	3.37588	4.61806	4.90916	2.70471	4.58367	6.14866	8.34099	11.8949	12.5545	5.83092	11.346	15.7967
30141	NM_130958	dlb	deltaB	751	742	687	175	281	258	protein_coding	NP_571033.1	ZDB-GENE-980526-114	.	1.74812	2.49477	2.57593	5.50164	6.13279	6.14284	4.31919	6.42589	6.58758	11.8606	15.1805	15.7818
30144	NM_130959	wnt8b	wingless-type MMTV integration site family, member 8b	27	13	10	28	12	25	protein_coding	NP_571034.1	ZDB-GENE-990415-279	.	0.704728	0.2691	0.619866	0.507698	0.272532	0.219975	1.74121	0.693133	1.58522	1.09451	0.6746	0.565144
30145	NM_130960	lft1	lefty1	0	0	0	0	0	0	protein_coding	NP_571035.1	ZDB-GENE-990630-10	.	0	0	0	0	0	0	0	0	0	0	0	0
30146	NM_130961	lft2	lefty2	15	8	6	6	15	0	protein_coding	NP_571036.1	ZDB-GENE-990630-11	.	0.137812	0.300421	0	0.247945	0.151739	0.123596	0.340501	0.773808	0	0.534529	0.3756	0.317534
30147	NM_130962,XM_005165264,XM_021475997	isl1	ISL LIM homeobox 1	1943	1587	1340	669	987	966	protein_coding	NP_571037.1;XP_005165321.1;XP_021331672.1	ZDB-GENE-980526-112	.	8.63154	11.4376	12.5665	18.5475	17.0215	15.6442	21.3265	29.4603	32.1371	39.9854	42.1335	40.1921
30148	NM_001328376,NM_130963	desma	desmin a	8019	5431	4706	5244	5052	4473	protein_coding	NP_001315305.1;NP_571038.2	ZDB-GENE-980526-221	.	87.155	74.6664	74.3623	97.7934	74.7361	70.0293	215.339	192.321	190.171	210.827	184.995	179.914
30151	NM_130964,XM_021477390	isl2b	ISL LIM homeobox 2b	637	410	449	245	287	235	protein_coding	NP_571039.1;XP_021333065.1	ZDB-GENE-990415-133	.	4.5655	4.76772	4.40781	8.6442	6.28686	7.53226	11.2802	12.2804	11.2724	18.6355	15.5619	19.3514
30154	NM_130967	gli2a	GLI family zinc finger 2a	959	1338	1639	1211	1400	1468	protein_coding	NP_571042.1	ZDB-GENE-990706-8	.	6.00945	6.17502	7.28393	3.49244	5.49853	7.28581	14.8479	15.9053	18.6277	7.52913	13.6105	18.7182
30155	NM_130968	tenm3	teneurin transmembrane protein 3	3480	5834	6675	4271	5357	5546	protein_coding	NP_571043.1	ZDB-GENE-990714-19	.	14.8694	16.5793	19.3051	8.88984	16.8146	20.8079	36.7386	42.7041	49.3701	19.1651	41.6212	53.4583
30156	NM_130969,XM_005157483,XM_009291504,XM_009291505,XM_009291506,XM_009291508,XM_009291509,XM_009291510,XM_009291511	tenm4	teneurin transmembrane protein 4	2361	3308	3339	2460	3068	2759	protein_coding	NP_571044.2;XP_005157540.1;XP_009289779.1;XP_009289780.1;XP_009289781.1;XP_009289783.1;XP_009289784.1;XP_009289785.1;XP_009289786.1	ZDB-GENE-990714-20	.	6.6255	7.28842	7.40684	4.79825	7.31275	7.95458	16.37	18.7731	18.942	10.3442	18.1013	20.4364
30157	NM_130970,XM_005163157,XM_021470443,XM_021470444	isl2a	ISL LIM homeobox 2a	258	319	302	213	255	297	protein_coding	NP_571045.1;XP_005163214.1;XP_021326118.1;XP_021326119.1	ZDB-GENE-980526-562	.	3.64595	3.91663	5.10252	3.14464	4.66461	4.64716	9.00828	10.0882	13.049	6.77934	11.5463	11.9392
30158	NM_130971	lfng	LFNG O-fucosylpeptide 3-beta-N-acetylglucosaminyltransferase	2878	2227	1969	1923	2027	1771	protein_coding	NP_571046.1	ZDB-GENE-980605-16	.	19.2826	18.0744	17.7565	21.1806	18.4919	17.6831	47.6426	46.555	45.4099	45.662	45.7732	45.4301
30159	NM_130972	tcf15	transcription factor 15	157	105	98	135	114	110	protein_coding	NP_571047.1	ZDB-GENE-980605-20	.	4.03471	3.01598	3.28754	3.43483	2.59706	2.60308	9.96881	7.76837	8.40744	7.40494	6.42851	6.68765
30161	NM_130973	chd	chordin	86	93	115	72	100	119	protein_coding	NP_571048.2	ZDB-GENE-990415-33	.	0.617167	0.764201	1.01839	0.539671	0.663336	0.881033	1.52487	1.96839	2.60438	1.16344	1.64196	2.26349
30163	XM_005159471	tapbp.1	TAP binding protein (tapasin), tandem duplicate 1	70	45	19	61	35	39	protein_coding	XP_005159528.1	ZDB-GENE-010110-2	.	1.07235	0.540111	0.683991	0.901057	0.659001	0.292969	2.64952	1.39118	1.74921	1.94253	1.63123	0.752677
30164	NM_130975,XM_005157307	pitx2	paired-like homeodomain 2	1278	961	948	982	992	820	protein_coding	NP_571050.1;XP_005157364.1	ZDB-GENE-990714-27	.	9.10904	8.3281	7.37627	7.9218	7.05785	7.87403	22.5063	21.451	18.8638	17.0781	17.4703	20.2294
30166	NM_130976,XM_009306583,XM_009306585,XM_021480017,XM_021480018	mpp7a	membrane protein, palmitoylated 7a (MAGUK p55 subfamily member 7)	1465	1279	1125	982	967	993	protein_coding	NP_571051.1;XP_009304858.1;XP_009304860.1;XP_021335692.1;XP_021335693.1	ZDB-GENE-991209-8	.	6.52356	5.69854	6.58116	7.11093	7.02592	6.66913	16.1182	14.678	16.8304	15.33	17.3913	17.1339
30167	NM_130977	drl	draculin	100	90	40	46	48	41	protein_coding	NP_571052.1	ZDB-GENE-991213-3	.	0.750877	0.689604	0.662585	1.19285	1.21924	0.571569	1.85524	1.77624	1.69447	2.57159	3.01799	1.46844
30169	NM_130978	neurod1	neuronal differentiation 1	4988	4181	4006	1474	1766	1544	protein_coding	NP_571053.1	ZDB-GENE-990415-172	.	19.696	20.9777	20.6265	48.9169	46.2644	47.9357	48.664	54.0331	52.7494	105.457	114.518	123.153
30170	NM_130979	dharma	dharma	0	0	0	0	0	0	protein_coding	NP_571054.1	ZDB-GENE-990415-22	.	0	0	0	0	0	0	0	0	0	0	0	0
30171	NM_130980	wnt10a	wingless-type MMTV integration site family, member 10a	111	130	165	108	155	111	protein_coding	NP_571055.1	ZDB-GENE-990415-278	.	2.01342	2.55755	2.05432	1.50996	1.99515	2.73926	4.97467	6.58758	5.25364	3.25523	4.9386	7.03751
30172	NM_130981,XM_009293522,XM_009293523	nup93	nucleoporin 93	3742	3017	2901	2333	2583	2354	protein_coding	NP_571056.2;XP_009291797.1;XP_009291798.1	ZDB-GENE-990415-46	.	25.2726	24.3751	25.4391	29.8237	26.9769	28.0643	62.4426	62.784	65.0572	64.2951	66.7762	72.1009
30173	NM_130982	nog3	noggin 3	215	189	178	142	191	149	protein_coding	NP_571057.1	ZDB-GENE-990714-8	.	6.2955	7.55241	6.64406	7.02464	6.94831	7.07833	15.5547	19.4531	16.9913	15.144	17.1992	18.1852
30174	NM_130983	nog1	noggin 1	138	148	132	120	106	159	protein_coding	NP_571058.2	ZDB-GENE-991206-8	.	1.67603	1.31368	2.21945	1.40954	1.70406	1.64822	4.14107	3.38371	5.67595	3.03874	4.21807	4.23448
30175	NM_130984	twist1a	twist family bHLH transcription factor 1a	401	229	298	311	321	269	protein_coding	NP_571059.1	ZDB-GENE-000210-6	.	8.13608	7.45404	7.04106	7.69827	4.94597	6.96889	20.1023	19.1997	18.0065	16.5962	12.2428	17.904
30176	NM_130985	twist3	twist3	55	98	113	74	88	68	protein_coding	NP_571060.2	ZDB-GENE-000210-7	.	1.20542	1.28157	1.1137	0.659988	1.32904	1.66454	2.9783	3.30098	2.84813	1.42283	3.28979	4.27641
30177	NM_130986,XM_005156617,XM_005156618,XM_005156619,XM_005156620,XM_005156621,XM_009307224	ikzf1	IKAROS family zinc finger 1 (Ikaros)	109	78	49	31	35	24	protein_coding	NP_571061.1;XP_005156674.1;XP_005156675.1;XP_005156676.1;XP_005156677.1;XP_005156678.1;XP_009305499.1	ZDB-GENE-980526-304	.	0.304549	0.329732	0.23315	0.889636	0.709632	0.440297	0.75247	0.849306	0.59625	1.91791	1.75656	1.13118
30180	NM_130987	gdf6b	growth differentiation factor 6b	14	33	42	16	13	30	protein_coding	NP_571062.1	ZDB-GENE-980526-442	.	0.344465	0.246654	0.658431	0.213271	0.600634	0.8327	0.851091	0.635318	1.68385	0.459778	1.48675	2.13932
30181	NM_130988	ptch2	patched 2	2033	2467	2895	2287	2872	2723	protein_coding	NP_571063.2	ZDB-GENE-980526-44	.	14.1256	15.7696	16.8182	9.21175	12.6133	16.011	34.901	40.6184	43.0102	19.8591	31.2218	41.1344
30183	NM_130990,XM_005162224	acvr1ba	activin A receptor, type IBa	2456	2273	2024	1705	1651	1776	protein_coding	NP_571065.1;XP_005162281.1	ZDB-GENE-980526-527	.	14.0768	12.7003	14.4962	15.1889	15.5032	15.2269	34.7804	32.7128	37.0721	32.7448	38.3752	39.1199
30185	NM_130992	nog2	noggin 2	411	330	339	285	337	263	protein_coding	NP_571067.1	ZDB-GENE-991206-14	.	4.28956	4.5174	3.96516	4.54265	4.11914	4.57464	10.5985	11.6357	10.1403	9.79322	10.1961	11.7528
30186	NM_130993	crestin	crestin	10	8	25	24	6	8	protein_coding	NP_571068.2	ZDB-GENE-000208-13	.	0.161894	0.03194	0.049959	0.045841	0.039284	0.146583	0.4	0.082268	0.127764	0.098826	0.09724	0.376592
30187	NM_130994	copg2	coatomer protein complex, subunit gamma 2	5498	3762	3919	3200	3362	3304	protein_coding	NP_571069.1	ZDB-GENE-000208-8	.	32.9814	30.8034	34.045	41.5727	32.0967	36.1609	81.4891	79.3415	87.0655	89.6241	79.4491	92.9022
30188	NM_130995	ccne1	cyclin E1	310	274	272	230	303	261	protein_coding	NP_571070.1	ZDB-GENE-980526-168	.	3.30027	3.87286	3.7455	3.2721	3.26015	3.50063	8.15418	9.9755	9.57861	7.05412	8.06986	8.99358
30189	NM_001305542,XR_001800065	ptch1	patched 1	1310	1822	2277	1643	2131	2186	protein_coding	NP_001292471.1	ZDB-GENE-980526-196	.	10.187	11.7476	13.5506	5.96033	9.35633	12.6495	25.1696	30.2587	34.6537	12.8495	23.1598	32.4983
30190	NM_130997,XM_021480019	egr2b	early growth response 2b	50	58	29	37	22	32	protein_coding	NP_571072.2;XP_021335694.1	ZDB-GENE-980526-283	.	0.54119	0.282264	0.457456	0.536168	0.702233	0.374737	1.33715	0.727039	1.16988	1.15589	1.73824	0.962747
30192	NM_130998,XM_005171551,XM_005171552	ntn1b	netrin 1b	543	818	776	762	867	788	protein_coding	NP_571073.1;XP_005171608.1;XP_005171609.1	ZDB-GENE-990415-168	.	4.60609	4.71607	4.77077	2.43296	4.13158	4.2499	11.3806	12.1474	12.2006	5.24507	10.2269	10.9185
30194	NM_131000,XM_005172635	alcama	activated leukocyte cell adhesion molecule a	3526	2845	3032	2745	2862	2701	protein_coding	NP_571075.1;XP_005172692.1	ZDB-GENE-990415-30	.	27.0875	24.9833	25.8289	25.5789	22.0239	25.1909	66.9268	64.3504	66.0538	55.1439	54.5159	64.7189
30196	NM_131002	lmnb2	lamin B2	9999	8021	7741	5438	6098	6000	protein_coding	NP_571077.2	ZDB-GENE-990630-13	.	31.4985	31.3999	34.7485	42.4925	38.4641	40.1464	77.8254	80.8782	88.8645	91.607	95.2103	103.141
30197	NM_131003,XM_005172963	dkk1b	dickkopf WNT signaling pathway inhibitor 1b	115	84	69	91	74	81	protein_coding	NP_571078.1;XP_005173020.1	ZDB-GENE-990708-5	.	2.53222	1.87762	2.12126	2.36852	2.09712	1.68291	6.2565	4.83625	5.42483	5.10615	5.19101	4.32363
30199	NM_131005	epd	ependymin	6144	3725	2670	4755	3405	2828	protein_coding	NP_571080.1	ZDB-GENE-980526-111	.	160.188	101.963	95.2568	151.851	103.887	80.5256	395.786	262.629	243.606	327.367	257.153	206.881
30200	NM_131006,XR_002459643	myog	myogenin	812	450	430	348	291	258	protein_coding	NP_571081.1	ZDB-GENE-980526-265	.	7.55687	5.65896	5.61289	13.008	8.14591	8.39956	18.6712	14.576	14.3542	28.043	20.1636	21.5796
30201	NM_131007	spon2a	spondin 2a, extracellular matrix protein	173	210	315	197	193	294	protein_coding	NP_571082.1	ZDB-GENE-990415-160	.	1.7434	1.5163	2.60098	1.12292	1.54122	2.49618	4.30753	3.9056	6.65164	2.42083	3.81499	6.413
30202	NM_131008	spon2b	spondin 2b, extracellular matrix protein	203	210	229	173	173	219	protein_coding	NP_571083.4	ZDB-GENE-990415-161	.	3.89561	3.45267	4.92226	3.3576	3.90966	4.61248	9.62513	8.89319	12.588	7.23845	9.6776	11.8501
30203	NM_131009,XM_021469299	cpsf4	cleavage and polyadenylation specific factor 4	766	431	492	480	425	447	protein_coding	NP_571084.1;XP_021324974.1	ZDB-GENE-990415-180	.	7.67158	6.03037	7.14934	8.98505	5.69525	7.04266	18.9546	15.5327	18.2835	19.3703	14.0975	18.0935
30206	NM_001313694,NM_131012,XM_005159039,XM_005159041,XM_017351898	tle3a	transducin-like enhancer of split 3a	343	646	803	576	683	657	protein_coding	NP_001300623.1;NP_571087.2;XP_005159096.1;XP_005159098.1;XP_017207387.1	ZDB-GENE-990415-86	.	4.45421	4.69552	5.20523	2.07628	4.0901	5.6688	11.0053	12.0944	13.3117	4.47612	10.1243	14.5639
30207	NM_131013	tyr	tyrosinase	637	648	409	543	549	345	protein_coding	NP_571088.2	ZDB-GENE-991026-3	.	8.00133	7.18873	5.07357	6.88163	7.90225	5.39518	19.7694	18.5163	12.975	14.8357	19.5605	13.8609
30208	NM_131014,XM_005156049,XM_005156050,XM_009306481,XM_009306483,XM_009306485,XM_017358425,XM_017358426,XM_021480020,XM_021480021	cmn	calymmin	1669	1136	1655	1307	1658	1875	protein_coding	NP_571089.1;XP_005156106.1;XP_005156107.1;XP_009304756.1;XP_009304758.1;XP_009304760.1;XP_017213914.1;XP_017213915.1;XP_021335695.1;XP_021335696.1	ZDB-GENE-000208-9	.	9.35924	10.7222	13.5293	8.81689	6.76175	10.6777	23.1244	27.6176	34.5992	19.0078	16.7374	27.4323
30210	NM_131015	mafba	v-maf avian musculoaponeurotic fibrosarcoma oncogene homolog Ba	169	365	546	477	415	524	protein_coding	NP_571090.2	ZDB-GENE-980526-515	.	4.10755	3.17729	4.51545	1.06499	2.60229	4.21599	10.1488	8.18387	11.5476	2.29596	6.44147	10.8314
30211	NM_001164371,NM_131016	pyya	peptide YYa	303	254	214	227	245	187	protein_coding	NP_001157843.1;NP_571091.1	ZDB-GENE-980526-71	.	8.88725	8.54157	7.32644	8.71314	8.24363	7.47151	21.9583	22.0009	18.7364	18.7841	20.4055	19.1953
30212	NM_131017	gsc	goosecoid	398	319	308	244	339	291	protein_coding	NP_571092.1	ZDB-GENE-980528-2060	.	5.84081	7.2191	6.95563	6.99498	6.3232	6.59826	14.4313	18.5945	17.7881	15.0801	15.6519	16.9518
30214	NM_131018,XM_005160016,XM_009292964,XM_009292966,XM_009292971,XM_009292973	htt	huntingtin	2228	2961	3068	2361	2731	2659	protein_coding	NP_571093.1;XP_005160073.1;XP_009291239.1;XP_009291241.1;XP_009291246.1;XP_009291248.1	ZDB-GENE-990415-131	.	6.50883	7.05173	7.30235	4.62995	6.9757	7.44203	16.0818	18.1634	18.6748	9.98144	17.267	19.1196
30216	NM_131020	ba1	ba1 globin	0	6	3	5	0	3	protein_coding	NP_571095.1	ZDB-GENE-990415-18	.	0.192409	0	0.101908	0	0.221814	0.120344	0.475396	0	0.260615	0	0.549057	0.30918
30218	NM_131022	efna2a	ephrin-A2a	315	335	298	203	294	224	protein_coding	NP_571097.1	ZDB-GENE-990415-66	.	2.62999	3.40256	2.90521	3.00454	3.60503	3.46593	6.49808	8.76411	7.42966	6.4773	8.92355	8.90443
30219	NM_131023	efnb2a	ephrin-B2a	471	568	643	382	414	504	protein_coding	NP_571098.1	ZDB-GENE-990415-67	.	11.4504	11.0442	15.1133	10.363	14.1025	17.2627	28.2913	28.447	38.6502	22.3409	34.908	44.3502
30221	NM_131024,XM_005169882,XM_005169883	psen1	presenilin 1	1040	1063	1276	748	898	983	protein_coding	NP_571099.1;XP_005169939.1;XP_005169940.1	ZDB-GENE-991119-4	.	9.14677	9.74967	11.9981	9.33977	10.7538	13.9592	22.5995	25.1126	30.6836	20.135	26.6189	35.8629
30222	NM_131025	ccnd1	cyclin D1	4887	3953	3898	3300	3173	3272	protein_coding	NP_571100.1	ZDB-GENE-980526-176	.	23.6315	20.2029	23.433	25.68	23.4391	24.9973	58.3877	52.0374	59.9267	55.362	58.0189	64.2213
30223	NM_131026	efna5b	ephrin-A5b	195	228	239	171	226	189	protein_coding	NP_571101.1	ZDB-GENE-980526-186	.	5.6915	6.68709	6.28473	4.74994	6.28691	7.12178	14.0623	17.2242	16.0723	10.2401	15.562	18.2968
30225	NM_131027	smo	smoothened, frizzled class receptor	1192	1266	1194	1054	1265	1220	protein_coding	NP_571102.2	ZDB-GENE-980526-89	.	8.91113	9.51306	10.3185	7.39589	8.86885	9.04154	22.0173	24.5032	26.3882	15.9444	21.9531	23.2289
30227	NM_131029,XM_021476776	ntn1a	netrin 1a	1282	1294	1300	1097	1072	1176	protein_coding	NP_571104.1;XP_021332451.1	ZDB-GENE-990415-169	.	4.73303	4.30643	5.25064	4.26481	4.93454	5.02507	11.6942	11.0923	13.4278	9.19425	12.2145	12.9101
30228	NM_131030	pes	pescadillo	1444	1242	1334	1005	1041	1059	protein_coding	NP_571105.3	ZDB-GENE-990415-206	.	12.4404	11.4499	13.1057	13.1149	12.7237	14.7755	30.7373	29.492	33.5161	28.2737	31.4952	37.9602
30230	NM_131032	inab	internexin neuronal intermediate filament protein, alpha b	947	1030	885	687	820	674	protein_coding	NP_571107.2	ZDB-GENE-990415-83	.	10.7834	11.4489	10.5779	10.9099	13.3988	12.4396	26.6432	29.4893	27.0515	23.52	33.166	31.9589
30231	NM_131033	nipsnap1	nipsnap homolog 1 (C. elegans)	155	173	176	137	165	215	protein_coding	NP_571108.2	ZDB-GENE-991008-17	.	2.78611	2.98823	4.37187	2.31359	2.912	3.20681	6.88382	7.69691	11.1805	4.98772	7.20808	8.23872
30232	NM_131034	nipsnap2	nipsnap homolog 2	1464	1599	1477	1520	1619	1333	protein_coding	NP_571109.1	ZDB-GENE-991008-18	.	41.1143	38.9284	36.0637	29.0589	35.8017	35.7849	101.584	100.269	92.2279	62.6464	88.6202	91.9361
30234	NM_131036,XM_005171264,XM_005171265,XM_009298633	tnw	tenascin W	13980	11548	11649	12810	14341	12830	protein_coding	NP_571111.2;XP_005171321.1;XP_005171322.1;XP_009296908.1	ZDB-GENE-990415-262	.	108.697	108.623	108.664	87.2552	80.8109	88.3355	268.563	279.784	277.894	188.108	200.032	226.945
30236	NM_131038	cx43	connexin 43	4037	3535	3256	3469	3752	3638	protein_coding	NP_571113.1	ZDB-GENE-991105-4	.	36.5066	35.0925	38.2765	31.1685	30.7958	30.6797	90.1991	90.3893	97.887	67.1942	76.2289	78.8201
30237	NM_131039	es1	es1 protein	0	12	4	5	5	8	protein_coding	NP_571114.1	ZDB-GENE-980526-188	.	0.14629	0.110841	0.223	0	0.295728	0.097649	0.361447	0.285499	0.570292	0	0.732017	0.250874
30238	NM_131040	en2b	engrailed homeobox 2b	365	227	181	92	131	130	protein_coding	NP_571115.1	ZDB-GENE-980526-40	.	1.50892	1.91641	2.1452	4.43627	3.11178	2.676	3.72819	4.93617	5.48605	9.56389	7.70261	6.87501
30239	NM_131041	neurog1	neurogenin 1	73	113	80	56	58	57	protein_coding	NP_571116.1	ZDB-GENE-990415-174	.	1.19324	1.10195	1.23193	1.1501	2.01764	1.54921	2.94822	2.83833	3.1505	2.47942	4.99428	3.98013
30240	NM_131042	fbln1	fibulin 1	1434	1112	1333	1217	1276	1268	protein_coding	NP_571117.2	ZDB-GENE-990415-73	.	16.2856	15.1772	16.961	14.0802	12.317	15.9668	40.2378	39.0927	43.3756	30.3546	30.4883	41.0208
30242	NM_001328532,NM_131043	mest	mesoderm specific transcript	475	301	273	231	283	258	protein_coding	NP_001315461.1;NP_571118.2	ZDB-GENE-991111-5	.	4.69903	5.1413	5.2446	7.11067	5.0766	4.99112	11.6102	13.2427	13.4123	15.3295	12.5661	12.8228
30243	NM_131044	en2a	engrailed homeobox 2a	150	147	246	46	73	79	protein_coding	NP_571119.2	ZDB-GENE-980526-167	.	0.469494	0.667969	0.811991	1.13231	1.25262	2.26763	1.16001	1.72052	2.07656	2.44108	3.10063	5.82583
30244	NM_131045	en1a	engrailed homeobox 1a	119	56	91	62	75	36	protein_coding	NP_571120.1	ZDB-GENE-980526-216	.	1.03885	1.12007	0.603462	1.46428	0.765394	1.36234	2.56675	2.88502	1.54327	3.15675	1.89458	3.50003
30245	NM_131046	wt1a	wilms tumor 1a	85	133	139	111	149	171	protein_coding	NP_571121.1	ZDB-GENE-980526-558	.	1.88198	2.24183	2.8966	1.05115	1.87156	2.11057	4.64992	5.77438	7.40764	2.2661	4.63268	5.42234
30248	NM_131047	calr3a	calreticulin 3a	2791	2159	2623	1786	2032	2193	protein_coding	NP_571122.2	ZDB-GENE-000208-17	.	32.9254	33.2948	40.4193	37.7564	32.9577	43.3021	81.3507	85.7588	103.367	81.3966	81.5804	111.249
30250	NM_131048	sema3d	sema domain, immunoglobulin domain (Ig), short basic domain, secreted, (semaphorin) 3D	943	984	919	795	979	831	protein_coding	NP_571123.2	ZDB-GENE-990715-2	.	8.46325	9.27186	8.84499	7.3707	8.67531	8.76683	20.9107	23.8819	22.6198	15.89	21.474	22.5231
30252	NM_001328378,NM_131050,XM_009303983	sema3h	sema domain, immunoglobulin domain (Ig), short basic domain, secreted, (semaphorin) 3H	123	130	161	132	128	149	protein_coding	NP_001315307.1;NP_571125.2;XP_009302258.1	ZDB-GENE-990715-8	.	1.38472	1.11311	1.56667	0.951082	1.20035	1.53439	3.42131	2.86709	4.00655	2.05038	2.97124	3.94205
30253	NM_131051,XM_017359202	tbx2b	T-box 2b	1790	1535	1482	1040	1240	1168	protein_coding	NP_571126.1;XP_017214691.1	ZDB-GENE-990726-27	.	12.4199	13.0871	13.8955	15.5955	15.1655	15.8121	30.6866	33.709	35.5359	33.6215	37.5394	40.6233
30254	NM_131052,XM_017356035,XM_017356037	tbx6l	T-box 6, like	17	20	14	6	12	3	protein_coding	NP_571127.2;XP_017211524.1;XP_017211526.1	ZDB-GENE-980526-171	.	0.051455	0.089907	0.026654	0.127492	0.141138	0.110853	0.127132	0.231577	0.068163	0.274852	0.34936	0.284795
30255	NM_001291499	tfa	transferrin-a	41402	32505	43348	30454	40986	41221	protein_coding	NP_001278428.1	ZDB-GENE-980526-35	.	410.567	491.192	555.645	409.499	362.784	523.238	1014.41	1265.18	1420.99	882.813	898.001	1344.27
30256	NM_131053,XM_009294634,XM_009294635	kita	v-kit Hardy-Zuckerman 4 feline sarcoma viral oncogene homolog a	1976	2021	1502	1474	1760	1308	protein_coding	NP_571128.1;XP_009292909.1;XP_009292910.1	ZDB-GENE-980526-464	.	6.76998	6.70289	6.20906	6.17266	6.52069	5.81531	16.727	17.2649	15.8788	13.3073	16.1407	14.9403
30259	NM_001319237,XM_017358198	prph	peripherin	916	741	595	576	742	604	protein_coding	NP_001306166.1;XP_017213687.1	ZDB-GENE-990415-207	.	8.24025	9.44331	8.64238	9.64236	8.77615	7.62665	20.3597	24.3235	22.1017	20.7874	21.7237	19.5939
30260	NM_131055	noto	notochord homeobox	7	5	10	10	7	3	protein_coding	NP_571130.1	ZDB-GENE-990415-75	.	0.302157	0.176945	0.073816	0.160664	0.128942	0.259657	0.746558	0.455765	0.188775	0.346365	0.319171	0.667094
30262	NM_131056	ins	preproinsulin	259	239	281	253	270	269	protein_coding	NP_571131.1	ZDB-GENE-980526-110	.	16.1644	15.3448	17.2088	12.1599	12.6484	16.0975	39.9383	39.5242	44.009	26.2149	31.3087	41.3567
30263	NM_131057,XM_005156453,XM_017357926,XM_017357927,XM_021479102,XM_021479103,XM_021479104,XM_021479105	ddx4	DEAD (Asp-Glu-Ala-Asp) box polypeptide 4	34	50	56	22	59	67	protein_coding	NP_571132.1;XP_005156510.1;XP_017213415.1;XP_017213416.1;XP_021334777.1;XP_021334778.1;XP_021334779.1;XP_021334780.1	ZDB-GENE-990415-272	.	0.224677	0.537067	0.70665	0.253218	0.454003	0.506066	0.555123	1.38335	1.80716	0.545897	1.1238	1.30015
30264	NM_131058	tbx16	T-box 16	18	21	6	10	9	12	protein_coding	NP_571133.1	ZDB-GENE-990615-5	.	0.116224	0.089832	0.141294	0.155387	0.196978	0.059762	0.287162	0.231384	0.361341	0.334989	0.487581	0.153536
30265	NM_131059,XM_005157831,XM_017351314	ctnnb1	catenin (cadherin-associated protein), beta 1	7225	8721	9292	6182	7396	7812	protein_coding	NP_571134.2;XP_005157888.1;XP_017206803.1	ZDB-GENE-980526-362	.	55.2154	58.8336	69.8674	47.4037	64.575	74.3586	136.424	151.54	178.676	102.195	159.843	191.037
30266	NM_131060	sema3aa	sema domain, immunoglobulin domain (Ig), short basic domain, secreted, (semaphorin) 3Aa	1497	1882	1801	1318	1810	1744	protein_coding	NP_571135.1	ZDB-GENE-991209-3	.	12.5704	15.3434	16.6324	10.4768	14.8573	15.3799	31.0585	39.5206	42.535	22.5863	36.7763	39.5129
30267	NM_131061	sema3ab	sema domain, immunoglobulin domain (Ig), short basic domain, secreted, (semaphorin) 3Ab	562	906	946	725	980	785	protein_coding	NP_571136.1	ZDB-GENE-991209-6	.	9.30078	11.175	10.063	5.282	9.61486	10.8664	22.98	28.7838	25.7348	11.3872	23.7997	27.9173
30268	NM_001328381,NM_131062	ccl27a	chemokine (C-C motif) ligand 27a	49	19	9	29	15	14	protein_coding	NP_001315310.1;NP_571137.2	ZDB-GENE-000208-28	.	1.68483	0.75436	0.818174	2.13738	0.931658	0.455269	4.1628	1.94304	2.09237	4.60784	2.30614	1.16965
30269	NM_131063	shha	sonic hedgehog a	323	412	470	350	511	468	protein_coding	NP_571138.1	ZDB-GENE-980526-166	.	4.05627	5.27278	5.4288	2.74483	3.95354	4.88073	10.0221	13.5813	13.8834	5.91742	9.78622	12.5392
30270	NM_131064,XM_005161919,XM_009296612	ngfa	nerve growth factor a (beta polypeptide)	93	80	105	96	114	97	protein_coding	NP_571139.1;XP_005161976.1;XP_009294887.2	ZDB-GENE-990415-176	.	2.22756	2.39904	2.32323	1.57518	1.55548	2.18414	5.50375	6.1793	5.94133	3.39583	3.85029	5.61133
30271	NM_131065,XM_005159500	nr1d2b	nuclear receptor subfamily 1, group D, member 2b	9101	8064	6525	5659	6191	5029	protein_coding	NP_571140.1;XP_005159557.1	ZDB-GENE-990415-244	.	43.4691	42.9065	39.2845	51.9215	51.7806	45.6887	107.402	110.516	100.465	111.934	128.173	117.38
30273	NM_001313699,NM_001313700	snai1a	snail family zinc finger 1a	176	206	193	154	199	194	protein_coding	NP_001300628.1;NP_001300629.1	ZDB-GENE-990415-255	.	2.36342	2.70054	2.98518	1.991	2.62565	2.65611	5.83946	6.9559	7.63418	4.29226	6.49929	6.82389
30274	NM_131067,XM_005158751	foxg1a	forkhead box G1a	444	577	589	179	375	270	protein_coding	NP_571142.1;XP_005158808.1	ZDB-GENE-990415-267	.	1.78199	3.45622	2.79621	3.37274	4.97786	5.55091	4.40287	8.90232	7.15092	7.27108	12.3217	14.261
30275	NM_131068	inhbb	inhibin, beta B	554	477	417	397	332	296	protein_coding	NP_571143.2	ZDB-GENE-990415-2	.	3.93605	2.92372	2.92844	4.03024	3.91456	3.69832	9.72503	7.53074	7.48908	8.68855	9.68974	9.50147
30276	NM_131069	cx43.4	connexin 43.4	345	573	659	343	486	484	protein_coding	NP_571144.2	ZDB-GENE-990415-38	.	4.35897	5.49364	6.15105	3.21199	6.03085	7.49747	10.77	14.1502	15.7305	6.92454	14.9282	19.262
30277	NM_131070	mdka	midkine a	9189	6043	6257	6272	6552	5874	protein_coding	NP_571145.1	ZDB-GENE-990621-1	.	97.0338	90.0986	90.8601	104.292	77.3971	86.6715	239.747	232.071	232.362	224.838	191.582	222.67
30280	NM_131073	jak1	Janus kinase 1	3338	3415	3435	3087	3212	3206	protein_coding	NP_571148.1	ZDB-GENE-980526-142	.	24.1146	22.3014	25.0373	19.1305	22.0851	24.0226	59.5813	57.4426	64.0294	41.2423	54.6674	61.7173
30281	NM_131074	npy	neuropeptide Y	173	117	80	93	105	80	protein_coding	NP_571149.1	ZDB-GENE-980526-438	.	3.82572	3.84698	3.27281	5.22716	3.9907	2.93689	9.45243	9.90883	8.36976	11.2689	9.8782	7.54525
30283	NM_131076	wnt11r	wingless-type MMTV integration site family, member 11, related	1363	1115	1167	1187	1401	1322	protein_coding	NP_571151.1	ZDB-GENE-980526-249	.	16.6744	17.5056	18.5746	14.0496	12.9742	14.6757	41.1984	45.09	47.502	30.2886	32.1151	37.7038
30285	NM_131077	her5	hairy-related 5	7	3	3	0	3	6	protein_coding	NP_571152.1	ZDB-GENE-990415-90	.	0	0.056884	0.13273	0.122615	0.062739	0.064033	0	0.146517	0.339438	0.264338	0.155299	0.164509
30286	NM_199517,XM_005169249,XM_005169250,XM_009306019,XM_021479547	ndrg3a	ndrg family member 3a	5651	4509	3819	4074	4146	3686	protein_coding	NP_955811.1;XP_005169306.1;XP_005169307.1;XP_009304294.1;XP_021335222.1	ZDB-GENE-980526-124	.	61.0364	55.2848	55.5399	62.1409	56.2317	51.2627	150.806	142.399	142.036	133.966	139.191	131.701
30287	NM_131078	her1	hairy-related 1	0	0	0	0	4	0	protein_coding	NP_571153.1	ZDB-GENE-980526-125	.	0	0.04991	0	0	0	0	0	0.128555	0	0	0	0
30288	NM_131079	her6	hairy-related 6	1205	630	765	824	728	654	protein_coding	NP_571154.2	ZDB-GENE-980526-144	.	18.2851	14.3664	14.5215	19.6328	11.5736	15.206	45.1782	37.0042	37.1367	42.3252	28.6483	39.0663
30289	NM_131080	her3	hairy-related 3	7	3	0	0	0	0	protein_coding	NP_571155.1	ZDB-GENE-980526-204	.	0	0	0	0.159341	0.06819	0	0	0	0	0.343513	0.168792	0
30291	NM_131081	cdh2	cadherin 2, type 1, N-cadherin (neuronal)	3502	4961	5286	3677	4968	4526	protein_coding	NP_571156.2	ZDB-GENE-990415-171	.	23.5921	28.3388	29.0401	16.4874	26.3569	30.3679	58.2905	72.9934	74.2662	35.5442	65.2413	78.0191
30292	NM_139133	ndr2	nodal-related 2	0	0	0	0	0	3	protein_coding	NP_624359.1	ZDB-GENE-990415-181	.	0	0	0.059208	0	0	0	0	0	0.151416	0	0	0
30294	NM_131083	or115-15	odorant receptor, family F, subfamily 115, member 15	6	6	0	1	5	0	protein_coding	NP_571158.1	ZDB-GENE-990415-189	.	0.016232	0.121264	0	0.136725	0.140067	0	0.040106	0.312344	0	0.294757	0.346709	0
30295	NM_131084	rho	rhodopsin	9775	10182	8047	3806	4635	3612	protein_coding	NP_571159.1	ZDB-GENE-990415-271	.	73.669	79.7408	69.9015	138.804	163.149	139.454	182.019	205.392	178.764	299.239	403.845	358.276
30296	NM_131085	foxo3b	forkhead box O3b	6436	6608	6206	6009	6095	5900	protein_coding	NP_571160.1	ZDB-GENE-990708-6	.	39.8425	35.9201	39.114	31.3082	36.2718	36.8385	98.4412	92.5208	100.029	67.4955	89.7837	94.6429
30297	NM_001045273,NM_131086	cdh4	cadherin 4, type 1, R-cadherin (retinal)	999	1062	1133	751	1045	983	protein_coding	NP_001038738.2;NP_571161.2	ZDB-GENE-991207-1	.	6.7374	8.10702	9.41812	6.52735	8.24523	9.55498	16.6465	20.8816	24.0856	14.0719	20.4095	24.548
30298	NM_131087,XM_017356038	jak2b	Janus kinase 2b	2222	1991	2053	1769	1905	1934	protein_coding	NP_571162.1;XP_017211527.1	ZDB-GENE-980526-123	.	11.9362	11.492	12.8595	10.8671	11.0092	12.3278	29.4914	29.6005	32.8864	23.4278	27.2512	31.6718
30299	NM_131088,XM_017356432,XM_021476777	ihhb	Indian hedgehog homolog b	52	47	66	18	45	77	protein_coding	NP_571163.1;XP_017211921.1;XP_021332452.1	ZDB-GENE-980526-135	.	0.346473	0.813693	1.49008	0.770287	0.729503	1.32651	0.856052	2.09586	3.81067	1.66061	1.80574	3.40797
30300	NM_131089,XM_005155921	her2	hairy-related 2	131	137	92	49	116	38	protein_coding	NP_571164.1;XP_005155978.1	ZDB-GENE-980526-274	.	1.76499	3.6849	1.36309	3.46914	4.0646	3.19726	4.36086	9.49135	3.48592	7.47891	10.0611	8.21418
30301	NM_131090	her4.2	hairy-related 4, tandem duplicate 2	512	287	262	154	154	147	protein_coding	NP_571165.3	ZDB-GENE-060815-1	.	2.66969	2.36885	2.54796	6.51973	4.12059	4.05961	6.59616	6.10154	6.51607	14.0555	10.1997	10.4297
30303	NM_131091	atoh1a	atonal bHLH transcription factor 1a	49	46	44	57	39	35	protein_coding	NP_571166.2	ZDB-GENE-990415-17	.	1.03322	0.627515	0.625901	0.648741	0.692579	0.71008	2.55283	1.61632	1.60066	1.39858	1.71435	1.82429
30304	NM_001328408,NM_131092	tdgf1	teratocarcinoma-derived growth factor 1	33	38	35	20	21	53	protein_coding	NP_001315337.1;NP_571167.2	ZDB-GENE-990415-198	.	0.326863	0.308098	0.890469	0.404952	0.511117	0.530085	0.8076	0.793581	2.27725	0.87301	1.26517	1.36186
30307	NM_131093,XM_009295057	jak2a	Janus kinase 2a	504	572	613	392	524	466	protein_coding	NP_571168.1;XP_009293332.1	ZDB-GENE-980526-481	.	2.71572	3.2132	3.20163	2.54471	3.2175	3.80218	6.70989	8.27636	8.18773	5.48598	7.96429	9.76831
30308	NM_178219	wnt10b	wingless-type MMTV integration site family, member 10b	65	37	35	33	42	34	protein_coding	NP_835737.1	ZDB-GENE-980526-524	.	0.658544	0.741839	0.673965	0.953178	0.602804	0.616505	1.6271	1.91079	1.72357	2.0549	1.49212	1.58388
30310	NM_131094	tcf3a	transcription factor 3a	1076	1217	1339	916	1008	1097	protein_coding	NP_571169.1	ZDB-GENE-990415-51	.	14.2414	13.9405	17.0598	12.2767	15.674	18.652	35.1872	35.9071	43.628	26.4665	38.7979	47.9195
30311	NM_131095	ek1	eph-like kinase 1	1760	1929	1762	1173	1350	1390	protein_coding	NP_571170.1	ZDB-GENE-990415-58	.	7.77152	7.95105	9.21106	8.55693	10.5829	10.4524	19.2016	20.4799	23.556	18.4474	26.1958	26.8537
30313	NM_131097,XM_009297449,XM_017357616	ephb3a	eph receptor B3a	1725	1785	1808	1359	1672	1552	protein_coding	NP_571172.1;XP_009295724.1;XP_017213105.1	ZDB-GENE-990415-60	.	9.39169	10.2979	10.9258	8.70673	10.9226	11.4764	23.2046	26.5246	27.9413	18.7703	27.0369	29.4845
30314	NM_131098,XM_005158086	apoeb	apolipoprotein Eb	31213	19469	13144	24393	17563	14637	protein_coding	NP_571173.1;XP_005158143.1	ZDB-GENE-980526-368	.	508.094	328.861	305.212	480.388	336.359	248.04	1255.38	847.062	780.538	1035.64	832.591	637.246
30315	NM_131099,XM_005165099,XM_005165100,XM_009301283	foxn4	forkhead box N4	52	93	118	8	27	20	protein_coding	NP_571174.1;XP_005165156.1;XP_005165157.1;XP_009299558.1	ZDB-GENE-990415-277	.	0.087223	0.25948	0.207561	0.417293	0.837949	1.15594	0.215508	0.668355	0.530808	0.899618	2.07418	2.96977
30316	NM_131100,XM_005165505	otpb	orthopedia homeobox b	590	445	497	394	463	470	protein_coding	NP_571175.1;XP_005165562.1	ZDB-GENE-990708-7	.	6.39897	6.62085	7.62099	7.05122	5.9463	7.21504	15.8103	17.0536	19.4896	15.2013	14.7189	18.5364
30317	NM_131101	hoxb5a	homeobox B5a	706	709	635	515	540	626	protein_coding	NP_571176.2	ZDB-GENE-980526-70	.	8.66766	8.07642	10.5268	8.7134	9.87746	9.56333	21.4157	20.8028	26.9209	18.7847	24.4497	24.5695
30321	NM_131102,NM_201447,XM_005168708	pou3f3b	POU class 3 homeobox 3b	1450	1499	1486	832	1002	919	protein_coding	NP_571177.2;NP_958855.2;XP_005168765.1	ZDB-GENE-980526-140	.	7.62971	8.10564	8.20162	9.60114	11.3475	12.0014	18.8512	20.878	20.9745	20.6985	28.0885	30.8331
30324	NM_131105	tpma	alpha-tropomyosin	189014	90015	88880	95310	98725	87127	protein_coding	NP_571180.1	ZDB-GENE-990415-269	.	2076.79	1912.3	1898.24	3021.69	1623.8	1734	5131.25	4925.6	4854.49	6514.28	4019.4	4454.88
30325	NM_131106	hoxa2b	homeobox A2b	207	215	149	118	173	170	protein_coding	NP_571181.1	ZDB-GENE-990415-98	.	1.96345	2.56277	2.81866	2.52527	2.956	2.21889	4.85121	6.60104	7.20834	5.44408	7.317	5.70061
30327	NM_131107	cyt1	type I cytokeratin, enveloping layer	35565	26222	27002	22443	29603	28005	protein_coding	NP_571182.1	ZDB-GENE-991008-6	.	489.385	573.816	610.592	568.964	473.371	527.164	1209.15	1478	1561.51	1226.6	1171.74	1354.35
30329	NM_001126445	hoxd4a	homeobox D4a	275	293	318	241	316	356	protein_coding	NP_001119917.1	ZDB-GENE-980526-214	.	5.78392	6.74296	8.55193	4.83593	5.83033	6.8422	14.2907	17.3681	21.8704	10.4255	14.4319	17.5785
30331	NM_131110	cahz	carbonic anhydrase	2391	1759	1357	1395	1557	1167	protein_coding	NP_571185.1	ZDB-GENE-980526-39	.	27.1855	26.9771	22.7405	34.1958	28.3827	23.6792	67.1689	69.4861	58.1558	73.7207	70.2558	60.8349
30332	NM_131111	lmo2	LIM domain only 2 (rhombotin-like 1)	213	178	110	120	131	96	protein_coding	NP_571186.1	ZDB-GENE-980526-419	.	2.10524	2.03813	1.67421	2.74961	2.59308	1.73422	5.20155	5.24969	4.28156	5.92771	6.41867	4.45543
30333	NM_131112,XM_005161103,XM_005161104	pou5f3	POU domain, class 5, transcription factor 3	4	5	3	6	0	21	protein_coding	NP_571187.1;XP_005161160.1;XP_005161161.1	ZDB-GENE-980526-485	.	0.056422	0	0.222133	0.027244	0.038598	0.019117	0.139406	0	0.568075	0.058733	0.095542	0.049115
30334	NM_131113,XM_005162296,XM_017353502	pou6f1	POU class 6 homeobox 1	687	579	617	382	362	380	protein_coding	NP_571188.1;XP_005162353.1;XP_017208991.1	ZDB-GENE-980526-530	.	3.09536	2.38807	2.87864	3.88056	3.72541	4.38413	7.64789	6.15106	7.36172	8.36586	9.22154	11.2634
30335	NM_131114,XM_005171553	eve1	even-skipped-like1	58	28	14	32	27	27	protein_coding	NP_571189.1;XP_005171610.1	ZDB-GENE-980526-69	.	0.537529	0.449056	0.445485	0.71352	0.466262	0.210987	1.32811	1.15665	1.13927	1.53823	1.15414	0.542055
30337	NM_131115	hoxb1a	homeobox B1a	33	37	51	32	30	30	protein_coding	NP_571190.2	ZDB-GENE-990415-101	.	0.870868	0.742559	0.839379	0.660933	0.843275	1.26183	2.15171	1.91264	2.1466	1.42487	2.08736	3.24182
30338	NM_131116	hoxb2a	homeobox B2a	178	172	239	183	208	184	protein_coding	NP_571191.1	ZDB-GENE-990415-103	.	2.98579	3.0237	3.00533	2.13102	2.32563	3.4984	7.37718	7.78826	7.68573	4.59414	5.75665	8.98786
30339	NM_131117,XM_005171554,XM_005171562,XM_017353138,XM_017353140,XM_017353141,XM_017353143,XM_021469305,XM_021469306,XM_021469307	hoxb3a	homeobox B3a	1396	1774	1985	1532	1653	1873	protein_coding	NP_571192.2;XP_005171611.1;XP_005171619.1;XP_017208627.1;XP_017208629.1;XP_017208630.1;XP_017208632.1;XP_021324980.1;XP_021324981.1;XP_021324982.1	ZDB-GENE-990415-104	.	12.1831	11.8349	14.5818	8.60444	11.8745	13.998	30.1016	30.4836	37.2909	18.5498	29.3931	35.9627
30340	NM_131118	hoxb4a	homeobox B4a	168	169	164	120	111	175	protein_coding	NP_571193.1	ZDB-GENE-990415-105	.	4.85475	3.98121	7.05645	4.97262	5.65787	5.93892	11.9949	10.2546	18.0459	10.7202	14.005	15.2579
30341	NM_131119	hoxb6a	homeobox B6a	203	169	142	117	208	137	protein_coding	NP_571194.1	ZDB-GENE-990415-106	.	5.08899	8.04975	5.97189	6.47403	6.09758	5.51163	12.5737	20.7341	15.2723	13.957	15.0934	14.1601
30343	NM_131120,XM_005171563	hoxb8a	homeobox B8a	358	426	475	370	486	452	protein_coding	NP_571195.1;XP_005171620.1	ZDB-GENE-990415-108	.	5.8314	6.77175	7.04664	4.14226	5.63325	6.64144	14.408	17.4423	18.0208	8.93005	13.944	17.0627
30344	NM_131121	hoxb9a	homeobox B9a	711	544	476	412	589	554	protein_coding	NP_571196.2	ZDB-GENE-990415-109	.	4.78469	6.09139	6.43589	6.06235	5.23189	4.95467	11.8218	15.6898	16.4589	13.0694	12.9505	12.7292
30345	NM_131122,XM_021469725	hoxc4a	homeobox C4a	404	541	586	412	517	605	protein_coding	NP_571197.1;XP_021325400.1	ZDB-GENE-990415-112	.	7.34775	8.22403	10.8565	5.39589	8.18994	9.43009	18.1545	21.183	27.7641	11.6327	20.2726	24.2271
30346	NM_131123	hoxc6a	homeobox C6a	261	278	324	256	342	278	protein_coding	NP_571198.1	ZDB-GENE-990415-113	.	11.0056	13.0776	11.9569	8.24285	9.91317	12.469	27.1923	33.6844	30.5782	17.7703	24.5381	32.0345
30349	NM_131125,XM_021478602	hoxd3a	homeobox D3a	187	372	369	243	378	372	protein_coding	NP_571200.1;XP_021334277.1	ZDB-GENE-990415-120	.	2.74545	3.77836	4.20673	1.54384	3.53657	3.70665	6.78336	9.73207	10.7581	3.32828	8.7541	9.52288
30350	NM_131126	hoxd9a	homeobox D9a	273	274	229	206	254	177	protein_coding	NP_571201.3	ZDB-GENE-990415-121	.	4.60302	5.06196	3.95749	4.48596	5.07501	4.58548	11.373	13.0383	10.1207	9.67101	12.5622	11.7807
30354	NM_131127	lpl	lipoprotein lipase	2435	1427	1444	1413	1235	1265	protein_coding	NP_571202.1	ZDB-GENE-990415-139	.	22.5338	17.5144	20.1746	28.5063	18.8415	20.6271	55.6757	45.1127	51.5937	61.455	46.6384	52.9936
30355	NM_131128	apoa1a	apolipoprotein A-Ia	80730	58945	53517	53411	64192	50456	protein_coding	NP_571203.1	ZDB-GENE-990415-14	.	1668.13	1782.21	1575.64	1849.85	1524.1	1496.53	4121.56	4590.52	4029.48	3987.98	3772.61	3844.77
30356	XM_009295660,XM_009295661	or101-1	odorant receptor, family B, subfamily 101, member 1, transcript variant X1	28	19	41	25	8	38	protein_coding	XP_009293935.1;XP_009293936.1	ZDB-GENE-990415-190	.	0.39418	0.109581	0.592311	0.324787	0.247205	0.581326	0.973925	0.282252	1.51475	0.700188	0.611907	1.4935
30357	NM_131130	or122-2	odorant receptor, family E, subfamily 122, member 2	0	0	0	0	3	0	protein_coding	NP_571205.1	ZDB-GENE-990415-192	.	0	0.054431	0	0	0	0	0	0.140199	0	0	0	0
30358	NM_131131,XM_017357929	or110-1	odorant receptor, family D, subfamily 110, member 1	0	0	0	0	0	3	protein_coding	NP_571206.1;XP_017213418.1	ZDB-GENE-990415-193	.	0	0	0.093375	0	0	0	0	0	0.238795	0	0	0
30364	NM_131134	fzd5	frizzled class receptor 5	263	311	301	159	243	170	protein_coding	NP_571209.2	ZDB-GENE-990415-218	.	2.46474	3.36545	2.63606	2.99719	4.00238	4.20003	6.08978	8.66852	6.74136	6.46146	9.90712	10.7904
30366	NM_130917	fzd10	frizzled class receptor 10	1176	835	898	603	753	637	protein_coding	NP_570992.2	ZDB-GENE-990415-220	.	6.06287	6.72816	6.4012	8.67337	6.94327	8.07808	14.9799	17.33	16.3702	18.6984	17.1867	20.7537
30369	NM_131139	fzd7a	frizzled class receptor 7a	3240	2643	2284	2243	2524	2210	protein_coding	NP_571214.1	ZDB-GENE-990415-223	.	24.6277	24.634	24.2666	26.1018	24.0242	22.4524	60.8491	63.4509	62.0586	56.2713	59.4674	57.6832
30370	NM_131140	fzd2	frizzled class receptor 2	2210	1944	2069	1584	2113	1813	protein_coding	NP_571215.1	ZDB-GENE-990415-224	.	20.179	23.9311	23.0942	20.6603	20.5041	23.5938	49.8575	61.6403	59.0602	44.5403	50.7539	60.6156
30374	NM_131142,XM_005156266,XM_005156267,XM_017358429,XM_021480022,XM_021480023,XM_021480024	hoxb1b	homeobox B1b	423	449	553	469	480	631	protein_coding	NP_571217.2;XP_005156323.1;XP_005156324.1;XP_017213918.1;XP_021335697.1;XP_021335698.1;XP_021335699.1	ZDB-GENE-980526-290	.	3.94867	3.66424	5.31929	2.66175	3.19951	4.03113	9.75622	9.43813	13.6034	5.7383	7.91976	10.3565
30377	XM_017351138	or128-5	odorant receptor, family E, subfamily 128, member 5	15	3	3	2	0	0	protein_coding	XP_017206627.1	ZDB-GENE-980526-343	.	0.022905	0	0	0.156621	0.029001	0.040479	0.056592	0	0	0.33765	0.071786	0.103996
30379	NM_131144,XM_021469726	hoxc5a	homeobox C5a	357	410	484	378	406	390	protein_coding	NP_571219.2;XP_021325401.1	ZDB-GENE-980526-533	.	11.4928	10.9407	11.971	7.87267	10.3156	13.2745	28.396	28.1804	30.6141	16.9722	25.5344	34.104
30380	NM_131145	nras	NRAS proto-oncogene, GTPase	1232	1087	1019	903	1033	787	protein_coding	NP_571220.2	ZDB-GENE-990415-166	.	10.2696	10.4486	8.95393	10.2822	10.2421	10.3772	25.3736	26.9129	22.8985	22.1669	25.3522	26.6605
30381	NM_131146	cyp26a1	cytochrome P450, family 26, subfamily A, polypeptide 1	705	558	856	432	454	820	protein_coding	NP_571221.2	ZDB-GENE-990415-44	.	7.07007	6.59737	13.4024	8.46287	7.55468	12.5331	17.4685	16.9931	34.2748	18.2446	18.7002	32.1992
30382	NM_131147	hoxa11b	homeobox A11b	137	88	137	69	112	82	protein_coding	NP_571222.1	ZDB-GENE-990415-4	.	2.41113	3.48545	2.87242	3.53667	2.53581	4.29886	5.95733	8.97763	7.34583	7.62448	6.2769	11.0443
30384	NM_131149	th	tyrosine hydroxylase	221	130	163	182	151	163	protein_coding	NP_571224.1	ZDB-GENE-990621-5	.	3.70572	2.72925	3.31907	3.30187	2.18245	2.96269	9.15595	7.02983	8.48806	7.11829	5.40222	7.61154
30386	NM_001312687,NM_131150	pou3f3a	POU class 3 homeobox 3a	701	614	669	335	361	385	protein_coding	NP_001299616.1;NP_571225.2	ZDB-GENE-980526-220	.	3.44888	3.29893	3.96503	5.29043	5.23254	6.17179	8.52135	8.4972	10.14	11.4053	12.9521	15.8561
30387	NM_131151	psmb5	proteasome subunit beta 5	2891	2500	2502	2111	2285	2105	protein_coding	NP_571226.1	ZDB-GENE-990415-215	.	48.2646	46.4366	48.115	48.4994	47.3272	51.2227	119.25	119.609	123.048	104.557	117.149	131.598
30388	NM_131152	psmb6	proteasome subunit beta 6	2059	1533	1440	1189	1124	1103	protein_coding	NP_571227.1	ZDB-GENE-990415-216	.	53.032	44.5652	49.1896	67.378	56.6244	57.5227	131.029	114.788	125.796	145.256	140.163	147.783
30390	NM_131154	cyp19a1a	cytochrome P450, family 19, subfamily A, polypeptide 1a	0	3	0	0	0	0	protein_coding	NP_571229.3	ZDB-GENE-990415-43	.	0	0	0	0	0.027307	0	0	0	0	0	0.067593	0
30391	NM_131155,XM_005157954	hoxa10b	homeobox A10b	618	420	420	343	424	403	protein_coding	NP_571230.1;XP_005158011.1	ZDB-GENE-990415-97	.	6.23334	6.77446	7.29851	8.36413	6.39271	6.61809	15.4011	17.4493	18.6649	18.0317	15.8239	17.0027
30393	NM_131157	cryaba	crystallin, alpha B, a	0	0	2	0	0	0	protein_coding	NP_571232.1	ZDB-GENE-991119-2	.	0	0	0	0	0	0.045888	0	0	0	0	0	0.117893
30394	NM_131158	dbx1a	developing brain homeobox 1a	151	108	148	17	29	21	protein_coding	NP_571233.1	ZDB-GENE-000128-8	.	0.352862	0.525754	0.430872	2.31773	1.86279	2.78188	0.871837	1.35421	1.1019	4.99666	4.61097	7.14702
30395	NM_001005956	twist2	twist2	367	251	276	252	327	343	protein_coding	NP_001005956.1	ZDB-GENE-980526-235	.	7.20131	8.32883	9.81417	7.69873	5.94438	7.07579	17.7927	21.4529	25.0984	16.5972	14.7142	18.1786
30396	NM_131159,XM_017358977,XM_017358978,XM_017358979,XM_017358980	ef1	E74-like factor 1 (ets domain transcription factor)	2009	1803	1642	1721	1786	1710	protein_coding	NP_571234.2;XP_017214466.1;XP_017214467.1;XP_017214468.1;XP_017214469.1	ZDB-GENE-980526-335	.	11.4908	10.7227	11.528	9.99175	9.97907	9.84162	28.3909	27.619	29.4812	21.5406	24.7012	25.2844
30397	NM_131160	pou3f2b	POU class 3 homeobox 2b	897	977	877	607	712	666	protein_coding	NP_571235.1	ZDB-GENE-980526-370	.	5.55727	5.79915	6.10111	6.03019	7.40731	7.19258	13.7307	14.9371	15.6028	13.0001	18.3354	18.4787
30398	NM_131161	pou3f1	POU class 3 homeobox 1	1263	1105	1077	395	507	510	protein_coding	NP_571236.1	ZDB-GENE-980526-372	.	4.12534	4.70707	5.32461	9.6773	9.54856	10.0709	10.1927	12.1242	13.617	20.8627	23.6356	25.8734
30399	NM_131162	ta	T, brachyury homolog a	113	77	90	68	88	134	protein_coding	NP_571237.1	ZDB-GENE-980526-437	.	0.914887	1.05785	1.80779	1.11667	0.857783	1.08403	2.26047	2.72474	4.62317	2.40736	2.12328	2.78502
30400	NM_001159768,NM_131163	b2m	beta-2-microglobulin	64	67	91	64	59	92	protein_coding	NP_001153240.1;NP_571238.1	ZDB-GENE-980526-88	.	1.68354	1.391	2.42596	1.27341	1.46185	2.22379	4.15963	3.58286	6.20407	2.74528	3.61852	5.71321
30403	NM_131165	hoxc11a	homeobox C11a	181	166	143	154	199	137	protein_coding	NP_571240.1	ZDB-GENE-990415-111	.	3.05127	3.49957	2.71067	2.62871	2.71055	2.52275	7.53897	9.01399	6.93217	5.66706	6.70944	6.48128
30404	NM_131166	hoxd10a	homeobox D10a	199	205	180	157	150	213	protein_coding	NP_571241.2	ZDB-GENE-990415-116	.	2.87866	2.45242	3.91872	2.68439	3.12333	2.95869	7.11249	6.3168	10.0216	5.78712	7.73119	7.60125
30405	NM_131167	hoxd11a	homeobox D11a	246	210	159	214	166	168	protein_coding	NP_571242.1	ZDB-GENE-990415-117	.	4.53672	3.12855	3.5663	3.83294	3.68488	3.01892	11.2092	8.05835	9.12032	8.2632	9.12122	7.75601
30407	NM_131169	hoxd13a	homeobox D13a	42	31	19	18	26	26	protein_coding	NP_571244.2	ZDB-GENE-990415-119	.	0.463433	0.604062	0.669904	0.810575	0.675028	0.441724	1.14503	1.55591	1.71319	1.74747	1.6709	1.13485
30408	NM_131170,XM_017357930	or104-2	odorant receptor, family C, subfamily 104, member 2	2	0	0	0	3	3	protein_coding	NP_571245.1;XP_017213419.1	ZDB-GENE-990415-191	.	0	0.054549	0.061356	0.022063	0	0	0	0.140504	0.156909	0.047564	0	0
30412	NM_170763	fzd7b	frizzled class receptor 7b	1445	1494	1392	1195	1413	1397	protein_coding	NP_739569.1	ZDB-GENE-990415-229	.	12.5836	13.2292	14.7102	11.1614	13.0296	13.1265	31.091	34.0751	37.6192	24.0623	32.2523	33.7237
30413	NM_001313715	opn1lw1	opsin 1 (cone pigments), long-wave-sensitive, 1	446	310	353	129	217	169	protein_coding	NP_001300644.1	ZDB-GENE-990604-41	.	2.24992	3.379	2.95852	5.72918	4.49956	5.53594	5.559	8.70344	7.566	12.3512	11.1378	14.2226
30415	NM_131177	jupa	junction plakoglobin a	6418	6349	5412	5732	5695	5912	protein_coding	NP_571252.1	ZDB-GENE-991207-22	.	53.0904	46.8913	54.7507	43.6137	48.6787	44.8785	131.174	120.78	140.018	94.0242	120.495	115.299
30416	NM_131178	dbx1b	developing brain homeobox 1b	85	94	134	60	87	80	protein_coding	NP_571253.1	ZDB-GENE-000128-11	.	1.27081	1.65331	1.7029	1.33363	1.667	2.55855	3.13986	4.2585	4.35495	2.87508	4.12634	6.57324
30418	NM_131180,XM_005165507,XM_021475999	nr2f1a	nuclear receptor subfamily 2, group F, member 1a	3232	3521	3556	2411	2824	2872	protein_coding	NP_571255.1;XP_005165564.1;XP_021331674.1	ZDB-GENE-980526-115	.	24.7692	25.6755	29.384	24.4144	29.9442	32.6257	61.1989	66.1335	75.1455	52.6334	74.121	83.8197
30420	NM_131181	hoxb8b	homeobox B8b	111	135	113	75	89	76	protein_coding	NP_571256.1	ZDB-GENE-980526-291	.	2.15933	2.26668	2.18927	2.35399	3.22994	2.91948	5.33519	5.83838	5.59876	5.07482	7.99509	7.50053
30421	NM_001134685,XM_005162365,XM_005162366,XM_005162367,XM_021469727	hoxc3a	homeo box C3a	855	774	910	670	757	910	protein_coding	NP_001128157.2;XP_005162422.1;XP_005162423.1;XP_005162424.1;XP_021325402.1	ZDB-GENE-980526-532	.	8.95519	9.09476	12.3987	8.38597	8.45829	10.9131	22.1261	23.4257	31.7081	18.0788	20.9369	28.0372
30424	NM_131183	nr2f2	nuclear receptor subfamily 2, group F, member 2	1556	2440	2785	1816	2161	2510	protein_coding	NP_571258.1	ZDB-GENE-990415-252	.	14.1838	15.0037	19.6004	8.91674	15.7773	19.4764	35.0449	38.6456	50.1253	19.223	39.0536	50.0374
30425	NM_131184,XM_005156735,XM_005156744,XM_005156747,XM_005156748,XM_017358679,XM_017358683,XM_017358684,XM_017358685,XM_021480493,XM_021480494,XM_021480495,XM_021480496,XM_021480497,XM_021480498,XM_021480499,XM_021480500,XM_021480501,XM_021480502,XM_021480503,XM_021480504,XM_021480505,XM_021480506,XM_021480507,XM_021480508,XM_021480509,XM_021480510,XM_021480511,XM_021480512,XM_021480513	pax2a	paired box 2a	406	591	685	553	559	752	protein_coding	NP_571259.1;XP_005156792.1;XP_005156801.1;XP_005156804.1;XP_005156805.1;XP_017214168.1;XP_017214172.1;XP_017214173.1;XP_017214174.1;XP_021336168.1;XP_021336169.1;XP_021336170.1;XP_021336171.1;XP_021336172.1;XP_021336173.1;XP_021336174.1;XP_021336175.1;XP_021336176.1;XP_021336177.1;XP_021336178.1;XP_021336179.1;XP_021336180.1;XP_021336181.1;XP_021336182.1;XP_021336183.1;XP_021336184.1;XP_021336185…	ZDB-GENE-990415-8	.	3.95914	3.2435	4.97834	1.93128	3.56994	4.3925	9.78208	8.35441	12.7314	4.16354	8.83669	11.2849
30427	NM_131186	nr2f5	nuclear receptor subfamily 2, group F, member 5	742	805	928	715	913	876	protein_coding	NP_571261.1	ZDB-GENE-990415-253	.	6.95855	7.90758	8.52645	5.30226	6.48889	8.09585	17.1929	20.3679	21.8052	11.4308	16.062	20.7993
30428	NM_131187,XM_005169999	csnk2b	casein kinase 2, beta polypeptide	4947	4738	4436	3643	4165	3735	protein_coding	NP_571262.1;XP_005170056.1	ZDB-GENE-990415-29	.	63.5104	64.557	65.1574	63.3191	68.4532	69.3464	156.919	166.282	166.631	136.506	169.443	178.16
30429	NM_131188	mylpfa	myosin light chain, phosphorylatable, fast skeletal muscle a	174988	117683	120102	120527	129629	108750	protein_coding	NP_571263.1	ZDB-GENE-990712-15	.	2581.26	2467.89	2328.73	2749.51	2086.53	2302.95	6377.67	6356.64	5955.42	5927.51	5164.79	5916.59
30430	NM_131189,XM_017353152	dnmt1	DNA (cytosine-5-)-methyltransferase 1	4425	3847	3653	3102	3347	3168	protein_coding	NP_571264.2;XP_017208641.1	ZDB-GENE-990714-15	.	18.8396	18.0675	19.2325	19.7002	19.3411	19.8564	46.5481	46.5373	49.1846	42.4705	47.8752	51.0137
30431	NM_001110526,XM_005174054	srfa	serum response factor a	575	631	647	535	495	648	protein_coding	NP_001103996.1;XP_005174111.1	ZDB-GENE-990714-29	.	2.96317	2.52842	3.59259	2.68009	2.71886	3.13994	7.32128	6.51255	9.18756	5.77785	6.73001	8.06692
30432	NM_131191	smn1	survival of motor neuron 1, telomeric	379	293	242	173	272	189	protein_coding	NP_571266.1	ZDB-GENE-990715-16	.	5.10494	7.12606	5.56426	8.19959	7.15835	6.39016	12.6131	18.3549	14.2298	17.677	17.7191	16.4171
30435	NM_131192	opn1sw2	opsin 1 (cone pigments), short-wave-sensitive 2	11873	10391	9500	4523	6801	5246	protein_coding	NP_571267.1	ZDB-GENE-990604-40	.	97.2697	130.024	112.803	187.357	185.009	182.946	240.33	334.908	288.478	403.911	457.954	470.013
30436	NM_131193,XM_005162633,XM_005162634,XM_005162635,XM_009297325,XM_009297326,XM_009297327,XM_017353800	eya1	EYA transcriptional coactivator and phosphatase 1	994	1361	1424	1129	1176	1358	protein_coding	NP_571268.1;XP_005162690.1;XP_005162691.1;XP_005162692.1;XP_009295600.2;XP_009295601.2;XP_009295602.1;XP_017209289.1	ZDB-GENE-990712-18	.	8.91106	8.88696	11.4891	6.24003	9.64526	10.7206	22.0171	22.8905	29.3819	13.4525	23.875	27.5426
30438	NM_131194	hoxa13b	homeobox A13b	170	142	174	128	136	155	protein_coding	NP_571269.2	ZDB-GENE-980526-365	.	2.47994	2.34204	2.9992	2.41893	2.28211	3.01864	6.12734	6.0325	7.67005	5.21482	5.64893	7.75528
30440	NM_201448	prim1	primase, DNA, polypeptide 1	979	732	664	505	601	494	protein_coding	NP_958856.1	ZDB-GENE-990603-6	.	9.19838	9.74659	9.00369	13.1011	11.0551	10.8425	22.727	25.1047	23.0257	28.2439	27.3648	27.8559
30441	NM_131196	tmod4	tropomodulin 4 (muscle)	5743	4420	4020	3890	5204	4195	protein_coding	NP_571271.1	ZDB-GENE-991019-9	.	69.5364	82.6973	74.9781	75.3298	65.4185	64.3486	171.808	213.007	191.746	162.399	161.931	165.32
30442	NM_131197	ednrba	endothelin receptor Ba	500	469	304	356	409	380	protein_coding	NP_571272.1	ZDB-GENE-980526-16	.	7.1512	7.3077	7.63457	7.37589	7.81343	5.47161	17.6689	18.8228	19.5244	15.9012	19.3406	14.0573
30443	NM_131198,XM_005169452	ctslb	cathepsin Lb	2	4	12	0	10	27	protein_coding	NP_571273.1;XP_005169509.1	ZDB-GENE-980526-285	.	0	0.196765	0.582851	0.030262	0.060127	0.2529	0	0.506815	1.49056	0.06524	0.148833	0.649734
30444	NM_131199	shhb	sonic hedgehog b	153	143	199	111	199	187	protein_coding	NP_571274.2	ZDB-GENE-980526-41	.	1.68328	2.69584	2.84523	1.70653	1.80277	2.71673	4.15897	6.94379	7.2763	3.67901	4.4624	6.97963
30445	NM_001270571,NM_131200,XM_021467982	brd2a	bromodomain containing 2a	1495	1818	1866	1326	1639	1553	protein_coding	NP_001257500.1;NP_571275.2;XP_021323657.1	ZDB-GENE-990415-248	.	10.0731	11.0457	12.0651	8.38344	11.385	12.6368	24.8881	28.4508	30.8548	18.0733	28.1815	32.4656
30447	NM_131202,XM_005161135,XM_005161137,XM_005161138,XM_005161139,XM_005161141,XM_005161142,XM_009295280,XM_009295281,XM_009295282,XM_009295286,XM_009295288,XM_017352744,XM_017352745,XM_017352746	ncam1a	neural cell adhesion molecule 1a	2856	4679	4994	2886	3449	3560	protein_coding	NP_571277.2;XP_005161192.1;XP_005161194.1;XP_005161195.1;XP_005161196.1;XP_005161198.2;XP_005161199.1;XP_009293555.1;XP_009293556.1;XP_009293557.1;XP_009293561.1;XP_009293563.1;XP_017208233.1;XP_017208234.1;XP_017208235.1	ZDB-GENE-990415-31	.	14.3627	15.5776	16.8357	10.1778	18.884	20.8993	35.4867	40.1239	43.0551	21.9416	46.7437	53.6931
30449	NM_001309823,NM_131204	serpinh1b	serpin peptidase inhibitor, clade H (heat shock protein 47), member 1b	867	550	745	893	837	1082	protein_coding	NP_001296752.1;NP_571279.2	ZDB-GENE-990415-93	.	13.2137	11.0139	16.0278	9.41526	6.74405	9.84247	32.648	28.3689	40.9888	20.2978	16.6936	25.2866
30450	NM_201449,XM_005171566	cdc27	cell division cycle 27	1835	1459	1404	1081	1427	1206	protein_coding	NP_958857.1;XP_005171623.1	ZDB-GENE-990706-2	.	10.3117	12.1289	11.4945	12.8819	11.5197	11.9916	25.4777	31.2408	29.3957	27.7713	28.5148	30.808
30452	NM_001309209,NM_131205,XM_005165860,XM_005165861	etv5b	ets variant 5b	2637	2024	1726	1669	1644	1614	protein_coding	NP_001296138.1;NP_571280.2;XP_005165917.1;XP_005165918.1	ZDB-GENE-991228-4	.	17.438	15.2661	16.8481	20.2109	17.5225	16.1459	43.0852	39.3214	43.0867	43.5714	43.3737	41.4808
30453	NM_131206,XM_005159408	kifc1	kinesin family member C1	1524	987	1032	772	869	962	protein_coding	NP_571281.1;XP_005159465.1	ZDB-GENE-000208-21	.	9.8737	10.0217	12.237	13.9416	10.363	11.9084	24.3955	25.8132	31.2946	30.0558	25.6515	30.5942
30454	NM_131207	lhx1b	LIM homeobox 1b	164	138	138	132	97	95	protein_coding	NP_571282.1	ZDB-GENE-980526-116	.	2.36545	1.54503	1.70112	2.15798	2.05034	2.20994	5.84446	3.97961	4.35038	4.65226	5.07522	5.67764
30455	NM_131208	lhx3	LIM homeobox 3	170	125	146	82	92	49	protein_coding	NP_571283.1	ZDB-GENE-980526-131	.	1.97382	1.9752	1.16827	2.99936	2.48201	3.15606	4.87684	5.0876	2.9877	6.46613	6.14372	8.10834
30456	NM_131209	pcdh8	protocadherin 8	580	426	474	86	135	125	protein_coding	NP_571284.1	ZDB-GENE-980526-242	.	0.831942	1.15481	1.20879	4.11916	3.41232	4.10776	2.05553	2.97448	3.09131	8.88024	8.44655	10.5534
30457	NM_131210	acvr2b	activin A receptor, type IIB	1213	1809	1900	1163	1421	1394	protein_coding	NP_571285.1	ZDB-GENE-980526-549	.	8.03999	8.73762	9.63665	6.15538	10.358	11.7653	19.8649	22.5059	24.6444	13.27	25.6392	30.2267
30458	NM_131211,XM_005164805,XM_005164807,XM_005164808,XM_005164809,XM_021474926	gata3	GATA binding protein 3	211	678	807	475	520	600	protein_coding	NP_571286.1;XP_005164862.1;XP_005164864.1;XP_005164865.1;XP_005164866.1;XP_021330601.1	ZDB-GENE-990415-82	.	5.29833	5.0875	6.325	1.64546	5.87709	7.80835	13.0909	13.1041	16.1753	3.54735	14.5476	20.0607
30459	NM_131212	exorh	extra-ocular rhodopsin	86	75	86	83	142	85	protein_coding	NP_571287.1	ZDB-GENE-991229-12	.	1.97084	3.01841	2.03522	1.50628	1.47852	1.83438	4.86947	7.77465	5.2048	3.24729	3.65978	4.71276
30461	NM_131214,XM_005166446,XM_021477391,XM_021477392	cdh11	cadherin 11, type 2, OB-cadherin (osteoblast)	3125	3635	3636	3005	3804	3759	protein_coding	NP_571289.1;XP_005166503.1;XP_021333066.1;XP_021333067.1	ZDB-GENE-980526-170	.	20.4637	22.8504	25.6857	15.4945	20.4554	22.1971	50.561	58.8567	65.6877	33.4037	50.6335	57.0272
30462	NM_131215	otx1a	orthodenticle homeobox 1a	60	81	93	44	45	58	protein_coding	NP_571290.1	ZDB-GENE-980526-27	.	0.80457	0.724617	1.05674	0.799663	1.23214	1.51677	1.9879	1.86643	2.70246	1.72395	3.04992	3.89677
30463	NM_131216	lhx1a	LIM homeobox 1a	1576	1525	1272	926	1238	1138	protein_coding	NP_571291.1	ZDB-GENE-980526-347	.	12.3718	14.7057	15.2146	15.456	16.8754	15.2196	30.5678	37.8781	38.9093	33.3207	41.7717	39.1011
30464	NM_131217	rxrga	retinoid x receptor, gamma a	275	228	178	178	137	92	protein_coding	NP_571292.3	ZDB-GENE-980526-36	.	2.77233	1.89077	1.43102	3.13337	2.93028	2.47177	6.84976	4.87012	3.65964	6.75503	7.25333	6.35029
30465	NM_131218	lhx5	LIM homeobox 5	810	691	618	494	573	573	protein_coding	NP_571293.1	ZDB-GENE-980526-484	.	7.37273	7.60942	8.55196	8.87004	8.53413	8.2582	18.2163	19.5999	21.8705	19.1224	21.1246	21.2164
30466	NM_131219	ascl1a	achaete-scute family bHLH transcription factor 1a	235	213	165	90	92	90	protein_coding	NP_571294.1	ZDB-GENE-980526-90	.	1.73001	1.572	1.7336	3.31067	3.38601	2.83416	4.27443	4.04906	4.43344	7.13728	8.3814	7.28133
30467	NM_131220,XM_005160619,XM_005160620,XM_005160621	max	myc associated factor X	3570	2960	2539	2160	2346	2206	protein_coding	NP_571295.1;XP_005160676.1;XP_005160677.1;XP_005160678.1	ZDB-GENE-990415-152	.	35.8191	34.6234	36.4972	43.3738	40.5563	37.5405	88.5005	89.181	93.3367	93.5069	100.389	96.4464
30468	NM_131221,XM_021478725,XM_021478732	atp1b3a	ATPase, Na+/K+ transporting, beta 3a polypeptide	3085	3127	3307	2334	2882	2686	protein_coding	NP_571296.2;XP_021334400.1;XP_021334407.1	ZDB-GENE-990415-167	.	32.1629	35.1536	36.8687	31.0452	35.3974	40.5446	79.4668	90.5466	94.2867	66.9285	87.6194	104.164
30470	NM_131223,XM_021479106	epb41l4a	erythrocyte membrane protein band 4.1 like 4A	397	317	381	279	256	286	protein_coding	NP_571298.2;XP_021334781.1	ZDB-GENE-990415-20	.	2.90526	2.42047	2.98532	3.04086	2.73287	3.56869	7.17819	6.23451	7.63454	6.55559	6.7647	9.16843
30471	NM_131224,XM_009293118,XM_009293119,XM_009293120	qkia	QKI, KH domain containing, RNA binding a	2021	3475	4225	2806	3297	3658	protein_coding	NP_571299.1;XP_009291393.1;XP_009291394.1;XP_009291395.1	ZDB-GENE-990415-230	.	11.0286	11.5148	14.2923	5.921	11.4121	14.8664	27.2489	29.6591	36.5505	12.7647	28.2484	38.1938
30472	NM_131225	rx1	retinal homeobox gene 1	509	529	531	239	299	312	protein_coding	NP_571300.2	ZDB-GENE-990415-236	.	2.50436	2.78433	3.27035	3.9116	4.58977	4.98253	6.18768	7.17172	8.36348	8.43279	11.3611	12.8008
30473	NM_131226	rx2	retinal homeobox gene 2	89	103	103	32	24	46	protein_coding	NP_571301.2	ZDB-GENE-990415-237	.	0.64284	0.420373	0.908083	1.31104	1.70664	1.84601	1.5883	1.08277	2.3223	2.82638	4.22445	4.74265
30474	NM_131227	rx3	retinal homeobox gene 3	236	143	83	30	59	40	protein_coding	NP_571302.1	ZDB-GENE-990415-238	.	0.683695	1.19301	0.919695	3.9837	2.72174	1.69494	1.68925	3.07288	2.35199	8.58821	6.73713	4.35453
30475	NM_001271817	erh	enhancer of rudimentary homolog (Drosophila)	2337	1790	1589	1267	1435	1229	protein_coding	NP_001258746.1	ZDB-GENE-990415-57	.	40.7435	41.0281	39.5306	55.1417	47.6605	45.7446	100.667	105.678	101.094	118.877	117.974	117.524
30476	NM_131229	wif1	wnt inhibitory factor 1	951	763	588	612	573	626	protein_coding	NP_571304.1	ZDB-GENE-990712-17	.	9.81353	8.17699	10.0412	11.2013	10.1348	8.4505	24.2469	21.0618	25.679	24.1483	25.0866	21.7105
30477	NM_131230	tcp1	t-complex 1	10271	7401	6669	5510	5833	5414	protein_coding	NP_571305.1	ZDB-GENE-990714-24	.	87.8599	82.6916	86.3245	120.174	97.7043	95.2278	217.081	212.992	220.763	259.077	241.848	244.653
30478	NM_131231	ascl1b	achaete-scute family bHLH transcription factor 1b	405	313	259	157	198	131	protein_coding	NP_571306.1	ZDB-GENE-980526-174	.	3.73644	4.18909	3.11818	7.09294	6.17385	5.53041	9.23184	10.79	7.97432	15.2912	15.2822	14.2083
30479	NM_131232	evx2	even-skipped homeobox 2	179	230	259	202	191	255	protein_coding	NP_571307.2	ZDB-GENE-980526-215	.	1.82551	1.5336	2.30642	1.18416	1.71612	2.09475	4.5104	3.95016	5.89836	2.55285	4.24792	5.38168
30480	NM_131233,XM_009305781,XM_009305782,XM_021479548	gata2a	GATA binding protein 2a	74	175	187	120	121	149	protein_coding	NP_571308.1;XP_009304056.1;XP_009304057.1;XP_021335223.1	ZDB-GENE-980526-260	.	1.35739	1.24167	1.64814	0.622592	1.66477	1.93875	3.3538	3.19822	4.21489	1.34221	4.12082	4.98091
30481	NM_131234	gata1a	GATA binding protein 1a	19	30	10	23	33	20	protein_coding	NP_571309.1	ZDB-GENE-980526-268	.	0.410709	0.514126	0.34811	0.247826	0.448174	0.154579	1.01476	1.32425	0.890244	0.534273	1.10937	0.397134
30482	NM_131235	gata5	GATA binding protein 5	357	338	372	328	323	327	protein_coding	NP_571310.2	ZDB-GENE-980526-340	.	4.44178	3.88767	4.42454	3.54706	3.7931	4.51824	10.9746	10.0136	11.3152	7.64688	9.38908	11.608
30483	NM_131236	gata4	GATA binding protein 4	34	107	124	92	92	118	protein_coding	NP_571311.2	ZDB-GENE-980526-476	.	2.41506	2.13195	3.08337	0.653776	2.31453	2.90045	5.96702	5.49136	7.8853	1.40944	5.72916	7.45164
30485	NM_001308638,NM_131237	mxi1	max interactor 1, dimerization protein	379	407	457	280	332	345	protein_coding	NP_001295567.1;NP_571312.2	ZDB-GENE-990415-151	.	7.19185	7.571	8.91038	7.22512	8.66815	10.5266	17.7693	19.5009	22.7871	15.5762	21.4563	27.0442
30486	NM_131238,XM_021466616,XM_021466617	rxrbb	retinoid x receptor, beta b	1628	1110	992	836	887	783	protein_coding	NP_571313.1;XP_021322291.1;XP_021322292.1	ZDB-GENE-990415-242	.	16.3926	15.2746	15.2951	23.3772	17.9367	17.4741	40.5023	39.3435	39.1151	50.3974	44.3987	44.8933
30488	NM_131240	csnk2a2a	casein kinase 2, alpha prime polypeptide a	1361	1103	1103	848	913	887	protein_coding	NP_571315.1	ZDB-GENE-990415-28	.	10.3797	9.93428	10.867	12.2321	11.1802	12.09	25.6457	25.5881	27.7908	26.3705	27.6744	31.0608
30489	NM_131241,XM_021468750,XR_659369	bfb	complement component bfb	326	137	165	380	317	273	protein_coding	NP_571316.1;XP_021324425.1	ZDB-GENE-990415-34	.	7.31103	5.41275	5.38243	4.61332	2.17901	2.81985	18.0638	13.9419	13.7648	9.94557	5.39372	7.24457
30491	NM_131243,XM_021478306	c3a.2	complement component c3a, duplicate 2	1573	1535	1048	2099	2313	1556	protein_coding	NP_571318.1;XP_021333981.1	ZDB-GENE-990415-36	.	12.4876	12.3369	9.03498	6.7276	7.57977	5.84388	30.8538	31.7766	23.1057	14.5036	18.7622	15.0137
30493	NM_131245	id1	inhibitor of DNA binding 1	8466	5291	5125	5467	6013	5233	protein_coding	NP_571320.2	ZDB-GENE-990415-96	.	163.573	159.946	156.567	185.859	131.07	137.298	404.149	411.98	400.399	400.683	324.437	352.737
30496	NM_131246	ldha	lactate dehydrogenase A4	15624	13649	9311	12587	12877	8967	protein_coding	NP_571321.1	ZDB-GENE-991026-5	.	173.428	157.716	123.533	157.942	155.689	114.859	428.499	406.235	315.918	340.497	385.378	295.089
30497	NM_131247	ldhba	lactate dehydrogenase Ba	32846	20697	17412	17762	18454	16075	protein_coding	NP_571322.1	ZDB-GENE-991026-6	.	349.443	322.728	316.206	474.096	337.1	306.701	863.391	831.263	808.654	1022.07	834.427	787.955
30498	NM_131248	egr1	early growth response 1	257	313	283	288	371	216	protein_coding	NP_571323.1	ZDB-GENE-980526-320	.	5.60694	6.43054	4.20441	3.66655	5.04279	4.94209	13.8534	16.5634	10.7522	7.9045	12.4825	12.6969
30499	NM_131249	evx1	even-skipped homeobox 1	119	78	120	125	92	111	protein_coding	NP_571324.2	ZDB-GENE-980526-364	.	1.55219	1.01117	1.37545	1.0879	0.804131	1.33494	3.83508	2.60453	3.51752	2.34534	1.99047	3.42965
30500	NM_131250	otx1b	orthodenticle homeobox 1b	169	216	242	122	160	157	protein_coding	NP_571325.2	ZDB-GENE-980526-400	.	1.4584	1.70581	1.88301	1.48483	2.14399	2.59845	3.60336	4.39372	4.81554	3.20105	5.30702	6.67577
30501	NM_131251,XM_005158883,XM_009293247	otx2	orthodenticle homeobox 2	405	526	626	112	153	188	protein_coding	NP_571326.1;XP_005158940.1;XP_009291522.1	ZDB-GENE-980526-406	.	1.532	1.82624	2.57817	4.05709	5.96284	7.69782	3.78521	4.70391	6.59332	8.74644	14.7598	19.7767
30502	NM_131252,XM_005158170	csnk2a1	casein kinase 2, alpha 1 polypeptide	2750	2640	2781	1998	2126	2149	protein_coding	NP_571327.1;XP_005158227.1	ZDB-GENE-990415-27	.	25.6054	26.3698	27.2905	27.5676	29.3813	31.8612	63.2648	67.9217	69.7918	59.4313	72.7276	81.8556
30503	NM_131253	opn1mw1	opsin 1 (cone pigments), medium-wave-sensitive, 1	9508	10729	10442	3924	6691	5562	protein_coding	NP_571328.2	ZDB-GENE-990604-42	.	75.3572	114.24	106.817	133.977	170.601	179.562	186.19	294.253	273.171	288.832	422.29	461.319
30504	NM_131254	opn1mw4	opsin 1 (cone pigments), medium-wave-sensitive, 4	0	0	0	0	0	0	protein_coding	NP_571329.1	ZDB-GENE-990604-43	.	0	0	0	0	0	0	0	0	0	0	0	0
30505	NM_001109694	dbh	dopamine beta-hydroxylase (dopamine beta-monooxygenase)	61	66	68	63	95	55	protein_coding	NP_001103164.1	ZDB-GENE-990621-3	.	0.964306	1.29502	0.836059	0.676145	0.837144	0.929528	2.38257	3.33563	2.13811	1.45766	2.07219	2.38808
30506	NM_131256,XM_017357271	nr6a1a	nuclear receptor subfamily 6, group A, member 1a	74	105	139	75	74	118	protein_coding	NP_571331.2;XP_017212760.1	ZDB-GENE-991207-19	.	0.363885	0.297332	0.553664	0.21809	0.347383	0.496995	0.899073	0.765848	1.41592	0.470167	0.859879	1.27685
30507	NM_131257	hbaa1	hemoglobin, alpha adult 1	17	30	14	28	29	0	protein_coding	NP_571332.2	ZDB-GENE-980526-79	.	1.41789	1.32492	0	0.634277	1.26646	0.617592	3.50325	3.41266	0	1.3674	3.13489	1.58668
30509	NM_131258	oprd1a	opioid receptor, delta 1a	48	71	65	47	90	77	protein_coding	NP_571333.2	ZDB-GENE-990415-199	.	0.955765	1.6312	1.56593	0.712835	1.20142	1.18698	2.36147	4.20155	4.00466	1.53676	2.97388	3.04951
30510	NM_131259	tcf7l2	transcription factor 7-like 2 (T-cell specific, HMG-box)	567	799	847	415	619	626	protein_coding	NP_571334.1	ZDB-GENE-991110-8	.	5.80752	7.69856	8.76196	5.8243	9.26205	10.6195	14.349	19.8295	22.4075	12.5563	22.9264	27.2829
30511	NM_131260	msx1b	muscle segment homeobox 1b	249	225	271	236	259	295	protein_coding	NP_571335.1	ZDB-GENE-980526-26	.	5.10933	4.9911	6.39339	3.94636	4.03511	5.24533	12.6239	12.8558	16.3502	8.5077	9.98813	13.4759
30512	NM_181662	ret	ret proto-oncogene receptor tyrosine kinase	826	912	746	602	656	593	protein_coding	NP_858048.2	ZDB-GENE-980526-307	.	4.3699	4.23645	4.30357	4.4035	5.48492	4.85259	10.797	10.912	11.0058	9.49324	13.5769	12.467
30513	NM_131262	myod1	myogenic differentiation 1	688	494	449	467	460	463	protein_coding	NP_571337.2	ZDB-GENE-980526-561	.	8.04157	7.04331	7.98023	8.7078	7.04874	6.92928	19.8688	18.1418	20.4084	18.7726	17.4478	17.8022
30516	NM_131263	eef1a1l1	eukaryotic translation elongation factor 1 alpha 1, like 1	247002	196445	160685	151696	167747	140251	protein_coding	NP_571338.1	ZDB-GENE-990415-52	.	2594.58	2550.49	2398.5	3099.52	2781.62	2460.7	6410.59	6569.4	6133.85	6682.06	6885.36	6321.85
30517	NM_131264	ahr2	aryl hydrocarbon receptor 2	3362	4428	4972	4102	3856	4285	protein_coding	NP_571339.1	ZDB-GENE-990714-16	.	17.4307	14.5663	18.2082	10.4801	15.5789	18.9164	43.0671	37.5192	46.5651	22.5934	38.5625	48.5988
30518	NM_131265	vtg3	vitellogenin 3, phosvitinless	16	15	15	4	12	39	protein_coding	NP_571340.1	ZDB-GENE-991019-2	.	0.028116	0.080099	0.293234	0.08668	0.093724	0.10076	0.069467	0.206314	0.749906	0.186869	0.231997	0.258867
30519	NM_001309822,NM_131266	myb	v-myb avian myeloblastosis viral oncogene homolog	905	818	635	437	548	512	protein_coding	NP_001296751.1;NP_571341.2	ZDB-GENE-991110-14	.	4.08663	4.5746	4.82541	6.2545	6.332	5.36247	10.0971	11.783	12.3403	13.4837	15.6736	13.7769
30520	NM_001320125	irx3a	iroquois homeobox 3a	977	756	765	588	642	624	protein_coding	NP_001307054.1	ZDB-GENE-991119-5	.	9.44135	9.169	10.0212	11.5133	10.0497	11.0024	23.3273	23.617	25.6278	24.8207	24.8761	28.2665
30523	NM_131269	tcf7l1a	transcription factor 7-like 1a (T-cell specific, HMG-box)	451	570	665	527	572	618	protein_coding	NP_571344.1	ZDB-GENE-980605-30	.	5.84838	5.64948	6.85839	3.67601	5.24261	6.61074	14.45	14.5516	17.5394	7.92489	12.9771	16.9839
30524	NM_131270	foxd5	forkhead box D5	14	3	17	6	15	7	protein_coding	NP_571345.1	ZDB-GENE-980605-4	.	0.140442	0.337428	0.158975	0.253531	0.054187	0.37954	0.346999	0.869127	0.406558	0.546571	0.13413	0.975087
30525	NM_131271	foxd2	forkhead box D2	523	521	448	441	434	471	protein_coding	NP_571346.2	ZDB-GENE-980605-6	.	5.77221	5.04938	6.15681	5.02135	5.64516	5.24889	14.2618	13.0059	15.7452	10.8252	13.9735	13.4851
30526	NM_131272	msx3	muscle segment homeobox 3	532	500	493	563	455	610	protein_coding	NP_571347.2	ZDB-GENE-980526-306	.	8.30935	5.96696	9.00504	5.76602	6.11139	6.52012	20.5304	15.3693	23.0292	12.4306	15.1275	16.7511
30527	NM_131273	msx1a	muscle segment homeobox 1a	138	65	69	59	88	63	protein_coding	NP_571348.1	ZDB-GENE-980526-312	.	1.61005	2.14032	1.73639	2.79408	1.46395	1.6885	3.97805	5.5129	4.44057	6.02358	3.62371	4.33797
30529	NM_001001811	sox3	SRY (sex determining region Y)-box 3	997	636	626	399	613	476	protein_coding	NP_001001811.2	ZDB-GENE-980526-333	.	6.77178	9.24858	8.07395	12.4236	8.94237	9.5119	16.7314	23.822	20.648	26.7834	22.1351	24.4373
30530	NM_131275,XM_005159410,XM_005159411,XM_005159412,XM_009294022,XM_009294023,XM_009294024,XM_009294025,XM_009294026,XM_021467983	rxrba	retinoid x receptor, beta a	5309	5924	6055	4577	4945	5227	protein_coding	NP_571350.1;XP_005159467.1;XP_005159468.1;XP_005159469.1;XP_009292297.1;XP_009292298.1;XP_009292299.1;XP_009292300.1;XP_009292301.1;XP_021323658.1	ZDB-GENE-980526-436	.	20.4811	19.7036	23.3877	17.3973	21.9819	24.2636	50.6038	50.7514	59.8109	37.5058	54.4118	62.3363
30531	NM_131276	msx2b	muscle segment homeobox 2b	303	250	234	355	321	281	protein_coding	NP_571351.3	ZDB-GENE-980526-492	.	7.06357	5.6683	5.5876	4.41642	4.10588	4.16709	17.4524	14.6001	14.2895	9.52109	10.1633	10.7058
30532	NM_131277,XM_017357647,XM_017357648	pax3a	paired box 3a	156	260	209	141	208	200	protein_coding	NP_571352.1;XP_017213136.2;XP_017213137.1	ZDB-GENE-980526-52	.	1.50159	2.10411	2.23538	1.23369	2.37001	2.04485	3.71007	5.41965	5.71669	2.65963	5.86649	5.25349
30534	NM_131278	pou4f3	POU class 4 homeobox 3	85	46	47	28	20	22	protein_coding	NP_571353.1	ZDB-GENE-990415-24	.	0.816966	0.515336	0.646097	1.85916	1.1353	1.26679	2.01853	1.32737	1.6523	4.00805	2.81021	3.25454
30536	NM_131279	emx3	empty spiracles homeobox 3	65	85	70	31	85	65	protein_coding	NP_571354.1	ZDB-GENE-990415-53	.	0.819979	1.99589	1.72031	1.25691	1.86528	1.64364	2.02597	5.14091	4.39947	2.7097	4.61715	4.22273
30537	NM_131280,XM_021480514	emx2	empty spiracles homeobox 2	753	493	548	370	438	398	protein_coding	NP_571355.2;XP_021336189.1	ZDB-GENE-990415-54	.	6.10218	6.38457	6.55591	9.11562	6.81691	7.96546	15.077	16.445	16.7658	19.6518	16.8739	20.4643
30538	NM_131281	fgf8a	fibroblast growth factor 8a	246	180	150	162	145	129	protein_coding	NP_571356.2	ZDB-GENE-990415-72	.	2.26392	1.80231	1.80549	2.52402	2.08244	1.87856	5.5936	4.6423	4.61729	5.44138	5.15469	4.82627
30539	NM_131282,XM_017358981	foxa	forkhead box A sequence	65	39	36	23	42	43	protein_coding	NP_571357.2;XP_017214470.1	ZDB-GENE-990415-76	.	0.345026	0.565354	0.645287	0.721957	0.486512	0.479513	0.852477	1.45621	1.65023	1.55642	1.20426	1.23193
30541	NM_131284	foxa1	forkhead box A1	134	149	155	114	139	135	protein_coding	NP_571359.2	ZDB-GENE-990415-78	.	1.77188	1.92239	2.0954	1.53481	1.92703	2.16723	4.3779	4.95157	5.35871	3.3088	4.76998	5.56789
30542	NM_131285	foxb1a	forkhead box B1a	24	77	91	38	59	64	protein_coding	NP_571360.1	ZDB-GENE-990616-47	.	0.590618	0.813077	0.989824	0.268717	0.99925	1.26544	1.45928	2.09428	2.53134	0.57931	2.47345	3.25107
30543	NM_131286	sox21a	SRY (sex determining region Y)-box 21a	172	125	133	147	196	157	protein_coding	NP_571361.1	ZDB-GENE-990715-6	.	4.09204	4.87577	4.36892	3.53195	2.89088	3.32601	10.1104	12.5587	11.1729	7.61432	7.15581	8.54497
30544	NM_131287	sox17	SRY (sex determining region Y)-box 17	15	18	14	20	18	15	protein_coding	NP_571362.2	ZDB-GENE-991213-1	.	0.34619	0.28582	0.267695	0.196294	0.265442	0.216027	0.855352	0.736197	0.684592	0.423178	0.657051	0.555002
30546	NM_001301356	ntrk1	neurotrophic tyrosine kinase, receptor, type 1	214	172	172	140	171	138	protein_coding	NP_001288285.1	ZDB-GENE-980526-118	.	1.34627	1.46032	1.32293	1.50473	1.36962	1.47757	3.32631	3.7614	3.38321	3.24394	3.39022	3.79607
30547	NM_131289	pou3f2a	POU class 3 homeobox 2a	233	236	203	167	210	231	protein_coding	NP_571364.1	ZDB-GENE-980526-139	.	1.86442	2.09525	2.59084	1.91314	2.1931	2.03997	4.60653	5.39683	6.62572	4.12441	5.4286	5.24095
30548	NM_131290	foxd3	forkhead box D3	915	511	460	583	458	471	protein_coding	NP_571365.2	ZDB-GENE-980526-143	.	9.70089	6.78132	7.83454	11.1819	7.0449	6.8567	23.9686	17.4669	20.0358	24.1064	17.4383	17.6158
30549	NM_131291	fgf3	fibroblast growth factor 3	98	75	79	76	85	67	protein_coding	NP_571366.1	ZDB-GENE-980526-178	.	2.92703	2.92851	2.59518	2.77432	2.38305	2.73619	7.232	7.54309	6.63682	5.98098	5.89877	7.02963
30553	NM_131294	sod1	superoxide dismutase 1, soluble	3348	2036	1666	1798	1390	1406	protein_coding	NP_571369.1	ZDB-GENE-990415-258	.	72.0485	49.5261	56.3503	98.4575	67.5613	59.7772	178.015	127.566	144.108	212.259	167.235	153.575
30554	NM_131295	pla2g4aa	phospholipase A2, group IVAa (cytosolic, calcium-dependent)	397	479	471	516	470	489	protein_coding	NP_571370.1	ZDB-GENE-990415-45	.	5.96026	4.82466	5.6567	3.36499	4.58594	4.8724	14.7264	12.4271	14.4663	7.25437	11.3516	12.5178
30556	NM_131296	tcf7l1b	transcription factor 7-like 1b (T-cell specific, HMG-box)	207	414	549	351	422	484	protein_coding	NP_571371.2	ZDB-GENE-991110-10	.	2.57753	2.75657	3.55056	1.11376	2.51685	3.6101	6.36846	7.1002	9.08008	2.40109	6.22997	9.27482
30557	NM_131297	dlx2b	distal-less homeobox 2b	103	127	135	108	96	80	protein_coding	NP_571372.1	ZDB-GENE-980526-18	.	2.14684	1.69301	1.58821	1.50364	2.09449	2.41149	5.30434	4.36077	4.06163	3.2416	5.1845	6.19544
30558	NM_131298,XM_005158833	pax9	paired box 9	610	455	470	426	440	395	protein_coding	NP_571373.1;XP_005158890.1	ZDB-GENE-980526-399	.	6.85285	6.3041	6.34198	7.21289	6.0638	6.75652	16.9318	16.2377	16.2188	15.5498	15.0098	17.3584
30559	NM_131299	foxa3	forkhead box A3	229	291	309	266	259	316	protein_coding	NP_571374.1	ZDB-GENE-980526-423	.	3.18498	2.74802	3.77703	2.0115	2.8837	3.30564	7.86932	7.0782	9.65922	4.33648	7.13804	8.49263
30560	NM_001001398	fgf6a	fibroblast growth factor 6a	254	272	292	231	240	277	protein_coding	NP_001001398.2	ZDB-GENE-980526-559	.	4.28763	3.96661	5.14733	3.46476	4.18713	4.86364	10.5937	10.217	13.1636	7.46947	10.3644	12.4953
30561	NM_131300	dlx4a	distal-less homeobox 4a	215	219	204	114	154	192	protein_coding	NP_571375.1	ZDB-GENE-980526-73	.	2.80858	3.3759	4.72914	3.8838	4.47209	4.4872	6.93933	8.69544	12.0941	8.37285	11.0698	11.5282
30564	NM_131301,XM_005159042,XM_005159044,XM_005159045,XM_021467574,XM_021467575,XM_021467576,XM_021467577,XM_021467578,XM_021467579,XM_021467580	mef2aa	myocyte enhancer factor 2aa	2483	3264	2911	2350	2471	2658	protein_coding	NP_571376.2;XP_005159099.1;XP_005159101.1;XP_005159102.1;XP_021323249.1;XP_021323250.1;XP_021323251.1;XP_021323252.1;XP_021323253.1;XP_021323254.1;XP_021323255.1	ZDB-GENE-990415-163	.	10.6408	10.1963	11.6508	8.73065	12.4783	11.5782	26.2908	26.2632	29.7954	18.8219	30.8876	29.746
30567	NM_131304,XM_009297878,XM_009297882,XM_009297883,XM_009297884,XM_009297885,XM_009297886,XM_009297887,XM_009297888,XM_009297889,XM_017354048,XM_017354050,XM_021470446,XM_021470447,XM_021470448	pax6a	paired box 6a	1754	1454	1379	546	726	662	protein_coding	NP_571379.1;XP_009296153.1;XP_009296157.1;XP_009296158.1;XP_009296159.1;XP_009296160.1;XP_009296161.1;XP_009296162.1;XP_009296163.1;XP_009296164.1;XP_017209537.1;XP_017209539.1;XP_021326121.1;XP_021326122.1;XP_021326123.1	ZDB-GENE-990415-200	.	5.92263	6.86616	7.02467	14.0358	13.0401	13.3506	14.6334	17.6855	17.9646	30.2589	32.2782	34.2994
30568	NM_131305,XM_005167400	dlx1a	distal-less homeobox 1a	407	340	291	191	180	186	protein_coding	NP_571380.1;XP_005167457.1	ZDB-GENE-990415-48	.	2.57544	2.12437	2.24963	3.53409	3.50458	3.1504	6.3633	5.47183	5.75312	7.61892	8.67492	8.09378
30569	NM_131306	dlx5a	distal-less homeobox 5a	605	440	396	275	341	367	protein_coding	NP_571381.2	ZDB-GENE-990415-49	.	6.32872	6.96422	8.43689	10.22	8.37616	8.1563	15.6367	17.938	21.5762	22.0326	20.7336	20.9546
30572	NM_131309,XM_005173094	ran	RAN, member RAS oncogene family	7392	6031	5711	4423	4669	4560	protein_coding	NP_571384.1;XP_005173151.1	ZDB-GENE-990415-88	.	93.6611	88.6229	96.9066	115.489	105.978	108.708	231.414	228.27	247.826	248.977	262.329	279.285
30573	NM_131310	hsp90ab1	heat shock protein 90, alpha (cytosolic), class B member 1	87418	74462	58933	62064	64644	56081	protein_coding	NP_571385.2	ZDB-GENE-990415-95	.	689.463	638.377	622.913	712.477	684.81	586.165	1703.5	1644.29	1593.01	1535.99	1695.11	1505.93
30574	NM_131311	dlx2a	distal-less homeobox 2a	226	283	233	131	157	232	protein_coding	NP_571386.2	ZDB-GENE-980526-212	.	2.30434	2.44784	4.07539	2.91088	4.11135	3.66682	5.69346	6.305	10.4223	6.27539	10.1768	9.42055
30575	NM_131312,XM_005169228,XM_005169229,XM_005169232,XM_009305677,XM_009305679,XM_009305680,XM_009305681	mef2ca	myocyte enhancer factor 2ca	810	1324	1326	1027	1227	1225	protein_coding	NP_571387.2;XP_005169285.1;XP_005169286.1;XP_005169289.1;XP_009303952.1;XP_009303954.1;XP_009303955.1;XP_009303956.1	ZDB-GENE-980526-253	.	7.23464	7.66663	8.62199	4.19481	7.70437	8.35426	17.8751	19.7473	22.0496	9.04333	19.0707	21.4632
30576	NM_131313	ldb1b	LIM-domain binding 1b	974	1375	1215	767	1048	940	protein_coding	NP_571388.2	ZDB-GENE-990415-135	.	11.1973	13.6099	13.728	10.4391	16.6311	15.887	27.666	35.0555	35.1074	22.5051	41.1672	40.8159
30577	NM_131314,XM_005157342	ldb2a	LIM domain binding 2a	438	746	860	482	471	591	protein_coding	NP_571389.1;XP_005157399.3	ZDB-GENE-990415-136	.	3.37324	3.03636	3.97377	2.38258	4.49648	5.4904	8.33446	7.82089	10.1624	5.13645	11.1302	14.1056
30578	NM_131315,XM_009307714,XM_009307716	ldb2b	LIM domain binding 2b	1186	1458	1407	788	912	1051	protein_coding	NP_571390.1;XP_009305989.1;XP_009305991.1	ZDB-GENE-990415-137	.	5.99203	5.49393	7.22859	6.08288	8.44877	8.55465	14.8049	14.1509	18.4861	13.1137	20.9133	21.978
30579	NM_131316,XM_005156756,XM_005156757,XM_005156765,XM_005156767,XM_005156768,XM_009307284,XM_009307285,XM_009307286,XM_009307287,XM_009307288,XM_009307289,XM_009307290,XM_009307291,XM_009307292,XM_017358690,XM_017358691,XM_017358692,XM_017358693,XM_021480515,XM_021480517,XR_002459800,XR_002459801,XR_002459802,XR_663199	ldb1a	LIM domain binding 1a	3183	2725	2880	1766	1896	2116	protein_coding	NP_571391.1;XP_005156813.1;XP_005156814.1;XP_005156822.1;XP_005156824.1;XP_005156825.1;XP_009305559.1;XP_009305560.1;XP_009305561.1;XP_009305562.1;XP_009305563.1;XP_009305564.1;XP_009305565.1;XP_009305566.1;XP_009305567.1;XP_017214179.1;XP_017214180.1;XP_017214181.1;XP_017214182.1;XP_021336190.1;XP_021336192.1	ZDB-GENE-990415-138	.	14.8919	15.0639	18.577	21.3415	21.4127	22.4255	36.7942	38.8007	47.5081	46.0087	53.0029	57.6141
30580	NM_131317	mef2d	myocyte enhancer factor 2d	716	958	998	780	713	793	protein_coding	NP_571392.1	ZDB-GENE-990415-164	.	11.6891	9.49955	11.8756	7.87383	11.8779	13.3921	28.8809	24.4684	30.3702	16.9747	29.4014	34.4061
30581	NM_131318	dlx4b	distal-less homeobox 4b	149	121	96	75	68	63	protein_coding	NP_571393.1	ZDB-GENE-990415-50	.	1.76099	1.42816	1.48623	2.58844	2.36127	2.01919	4.35098	3.67857	3.80082	5.58026	5.84487	5.18756
30582	NM_131319	opn1sw1	opsin 1 (cone pigments), short-wave-sensitive 1	59395	49606	37181	27026	35037	25000	protein_coding	NP_571394.1	ZDB-GENE-991109-25	.	463.828	534.539	429.007	747.875	704.817	571.332	1146.01	1376.83	1097.13	1612.3	1744.64	1467.83
30583	NM_131320	lcp1	lymphocyte cytosolic protein 1 (L-plastin)	581	582	442	419	533	446	protein_coding	NP_571395.2	ZDB-GENE-991213-5	.	5.6149	6.34391	5.97547	5.70433	6.45083	5.2984	13.8731	16.3403	15.2814	12.2976	15.9678	13.6123
30584	NM_131321	bmp7a	bone morphogenetic protein 7a	7	8	9	19	8	11	protein_coding	NP_571396.1	ZDB-GENE-000208-25	.	0.293813	0.110979	0.170072	0.075229	0.101892	0.120972	0.725941	0.285852	0.434935	0.162181	0.252215	0.310792
30585	NM_131322	dlx3b	distal-less homeobox 3b	646	570	463	467	541	480	protein_coding	NP_571397.2	ZDB-GENE-980526-280	.	8.92478	9.18919	9.16819	9.05627	9.00877	7.92328	22.051	23.669	23.4464	19.5239	22.2995	20.356
30586	NM_131323	dlx6a	distal-less homeobox 6a	243	181	187	125	135	126	protein_coding	NP_571398.1	ZDB-GENE-980526-448	.	2.68689	2.56734	2.70742	3.83219	3.21363	3.59803	6.63865	6.6128	6.92385	8.26158	7.95471	9.24382
30587	NM_131325,NM_131332,XM_009306286	pax7a	paired box 7a	473	587	614	293	384	329	protein_coding	NP_571400.1;NP_571407.2;XP_009304561.1	ZDB-GENE-990415-201	.	3.89489	4.51739	4.37201	4.58616	6.45331	7.31264	9.62334	11.6356	11.1808	9.88703	15.9739	18.7871
30590	NM_001271820,NM_001328587,NM_001328588,NM_131327,XM_005165101,XM_005165103,XM_005165104	tp53	tumor protein p53	1057	986	1083	3320	3164	3004	protein_coding	NP_001258749.1;NP_001315516.1;NP_001315517.1;NP_571402.1;XP_005165158.1;XP_005165160.1;XP_005165161.1	ZDB-GENE-990415-270	.	49.8069	42.6869	45.332	10.6572	11.2397	13.7387	123.061	109.95	115.93	22.9751	27.8218	35.2966
30591	NM_131328	hsp90aa1.1	heat shock protein 90, alpha (cytosolic), class A member 1, tandem duplicate 1	13134	7669	5641	11554	10877	5630	protein_coding	NP_571403.1	ZDB-GENE-990415-94	.	145.301	121.596	70.7892	121.181	79.8455	63.5149	359.004	313.199	181.034	261.247	197.642	163.178
30592	NM_131329	myl7	myosin, light chain 7, regulatory	912	830	673	795	668	568	protein_coding	NP_571404.1	ZDB-GENE-991019-3	.	23.2086	17.3416	16.5735	19.5338	20.074	17.6075	57.3429	44.6674	42.3844	42.1118	49.6894	45.236
30593	NM_131330	zp2.5	zona pellucida glycoprotein 2, tandem duplicate 5	24	9	7	4	4	5	protein_coding	NP_571405.2	ZDB-GENE-090306-1	.	0.088889	0.074045	0.093052	0.391095	0.165453	0.135346	0.219623	0.19072	0.237968	0.843138	0.409547	0.347722
30594	NM_131331	zp3	zona pellucida glycoprotein 3	12	9	0	9	6	2	protein_coding	NP_571406.1	ZDB-GENE-991129-7	.	0.183889	0.1052	0.024828	0.193015	0.150199	0	0.454345	0.270968	0.063495	0.416109	0.371789	0
30596	NM_001015058	hbbe3	hemoglobin beta embryonic-3	0	3	12	0	0	0	protein_coding	NP_001015058.1	ZDB-GENE-980526-287	.	0	0	0	0	0.145677	0.678368	0	0	0	0	0.360594	1.74282
30597	NM_182940	hbae1	hemoglobin, alpha embryonic 1	4692	3139	3192	2342	3677	2920	protein_coding	NP_891985.1	ZDB-GENE-980526-80	.	131.968	184.186	164.508	193.984	146.432	161.033	326.062	474.414	420.707	418.199	362.464	413.716
30598	NM_131333,XM_005158663	vsx1	visual system homeobox 1 homolog, chx10-like	2067	1540	1262	363	581	446	protein_coding	NP_571408.1;XP_005158720.1	ZDB-GENE-990415-205	.	6.93023	9.82588	8.49096	28.9023	24.3099	21.5367	17.1229	25.3089	21.7145	62.3087	60.1743	55.3306
30600	NM_131335	mid1ip1a	MID1 interacting protein 1a	1717	1008	772	1184	1029	798	protein_coding	NP_571410.1	ZDB-GENE-990415-81	.	28.9346	22.3538	19.5068	30.7982	20.4054	16.8859	71.4904	57.5775	49.8859	66.396	50.5096	43.3821
30601	NM_183066	hbae3	hemoglobin alpha embryonic-3	12600	13861	10799	8408	16800	11363	protein_coding	NP_898889.2	ZDB-GENE-990706-3	.	428.727	761.512	579.33	471.356	585.097	493.004	1059.28	1961.46	1481.56	1016.17	1448.3	1266.59
30602	NM_131336	sox11a	SRY (sex determining region Y)-box 11a	5995	4900	5224	3030	3513	3695	protein_coding	NP_571411.1	ZDB-GENE-980526-395	.	27.8588	28.7061	33.9631	40.4348	37.2946	43.0028	68.8325	73.9395	86.8559	87.1709	92.3157	110.48
30603	NM_131337	sox11b	SRY (sex determining region Y)-box 11b	4297	3790	3541	1910	1984	2167	protein_coding	NP_571412.1	ZDB-GENE-980526-466	.	21.5503	19.8992	24.4483	35.5734	35.4067	35.7754	53.2458	51.2551	62.5233	76.6906	87.6424	91.9118
30604	NM_131338,XM_021468751	cfb	complement factor B	3081	1840	1851	2386	1787	1778	protein_coding	NP_571413.2;XP_021324426.1	ZDB-GENE-980526-487	.	29.4122	19.5828	21.8966	27.8646	18.7682	20.4262	72.6704	50.4401	55.9975	60.0716	46.4572	52.4775
30606	NM_131339	rarga	retinoic acid receptor gamma a	1503	1810	1546	1427	1746	1658	protein_coding	NP_571414.1	ZDB-GENE-980526-531	.	20.8337	22.6617	24.2022	16.1013	21.8785	20.2087	51.4752	58.3707	61.8938	34.7117	54.1559	51.9188
30607	NM_131340,XM_005159501,XM_005159502,XM_005159505,XM_009294157,XM_021467984,XM_021467985,XM_021467986,XM_021467987,XM_021467988,XM_021467989,XM_021467990,XM_021467991	thrb	thyroid hormone receptor beta	879	912	738	430	485	562	protein_coding	NP_571415.1;XP_005159558.1;XP_005159559.1;XP_005159562.1;XP_009292432.1;XP_021323659.1;XP_021323660.1;XP_021323661.1;XP_021323662.1;XP_021323663.1;XP_021323664.1;XP_021323665.1;XP_021323666.1	ZDB-GENE-990415-268	.	5.86068	6.15937	7.99221	9.46599	10.7079	9.26835	14.4803	15.8649	20.439	20.4072	26.5053	23.8116
30608	NM_131341	gap43	growth associated protein 43	456	467	458	342	461	381	protein_coding	NP_571416.1	ZDB-GENE-990415-87	.	9.72815	11.6583	10.8558	9.52288	11.0033	11.6856	24.0359	30.0287	27.7621	20.5298	27.2365	30.0217
30612	NM_131342	bmp4	bone morphogenetic protein 4	434	459	464	436	460	438	protein_coding	NP_571417.1	ZDB-GENE-980528-2059	.	4.4191	4.13961	4.43097	3.22416	3.84647	4.203	10.9185	10.6626	11.3316	6.95077	9.5212	10.7981
30615	NM_131345,XM_021478751	acvr1l	activin A receptor, type I like	2738	2436	2233	1906	2024	1853	protein_coding	NP_571420.1;XP_021334426.1	ZDB-GENE-990415-9	.	16.5303	15.5911	16.0843	17.3967	17.48	17.344	40.8425	40.1587	41.1335	37.5046	43.2683	44.5591
30616	NM_001112733	vmhc	ventricular myosin heavy chain	5914	5060	5442	5052	5628	5563	protein_coding	NP_001106204.1	ZDB-GENE-991123-5	.	25.2827	25.0365	27.8339	21.7127	20.961	24.3818	62.4674	64.4876	71.1815	46.8092	51.8848	62.6402
30617	NM_131347	urod	uroporphyrinogen decarboxylase	752	622	468	482	468	453	protein_coding	NP_571422.1	ZDB-GENE-000208-18	.	10.218	8.81686	9.60413	11.6866	10.9016	8.87935	25.2462	22.71	24.5613	25.1943	26.9849	22.8122
30619	NM_131348,XM_005159278,XM_021467581,XM_021467582,XM_021467583,XM_021467584,XM_021467585	fli1a	Fli-1 proto-oncogene, ETS transcription factor a	588	576	743	497	670	699	protein_coding	NP_571423.1;XP_005159335.1;XP_021323256.1;XP_021323257.1;XP_021323258.1;XP_021323259.1;XP_021323260.1	ZDB-GENE-980526-426	.	4.75264	5.74481	6.58721	4.1582	4.77743	6.39016	11.7426	14.7971	16.8459	8.96442	11.8256	16.4172
30620	NM_131349	hesx1	HESX homeobox 1	5	0	0	3	0	0	protein_coding	NP_571424.1	ZDB-GENE-990415-130	.	0.211133	0	0	0.237551	0	0	0.521659	0	0	0.512121	0	0
30622	NM_131351,XM_005174194	ube2ib	ubiquitin-conjugating enzyme E2Ib	2467	1912	1787	1339	1661	1559	protein_coding	NP_571426.1;XP_005174251.1	ZDB-GENE-990614-17	.	31.816	35.0634	36.9697	42.9596	37.5327	37.9991	78.6098	90.3142	94.5449	92.614	92.9049	97.6246
30623	NM_001130608,XM_009293776	six9	SIX homeobox 9	27	20	49	18	31	35	protein_coding	NP_001124080.1;XP_009292051.1	ZDB-GENE-990621-11	.	0.327926	0.428876	0.530381	0.344889	0.408319	0.720942	0.810226	1.10467	1.35638	0.743524	1.01072	1.8522
30625	NM_131354	six7	SIX homeobox 7	1003	1063	845	261	331	306	protein_coding	NP_571429.1	ZDB-GENE-990825-28	.	1.96791	2.22295	2.30876	5.55978	6.64658	5.71174	4.86222	5.72575	5.90433	11.986	16.4523	14.6742
30627	NM_131355,XM_009293529,XM_021467586,XM_021467587	kif23	kinesin family member 23	1181	952	1055	1020	1125	1058	protein_coding	NP_571430.1;XP_009291804.1;XP_021323261.1;XP_021323262.1	ZDB-GENE-991019-4	.	9.4238	9.18638	9.83431	8.01093	7.17858	8.51093	23.284	23.6617	25.1499	17.2703	17.7692	21.8657
30628	NM_131356,XM_005159965	smad1	SMAD family member 1	1023	877	1036	776	837	867	protein_coding	NP_571431.1;XP_005160022.1	ZDB-GENE-991119-8	.	8.39432	7.65859	9.25798	7.95773	7.9638	10.2215	20.7403	19.7266	23.676	17.1556	19.7128	26.2603
30629	NM_131357	pth1ra	parathyroid hormone 1 receptor a	178	208	218	164	176	191	protein_coding	NP_571432.1	ZDB-GENE-991123-8	.	2.31254	2.21446	2.70525	1.84248	2.43095	2.7648	5.71374	5.70387	6.91829	3.97208	6.01736	7.10314
30630	NM_131358	anos1a	anosmin 1a	479	761	747	449	629	463	protein_coding	NP_571433.1	ZDB-GENE-000201-9	.	5.74434	7.15549	5.92498	4.50284	8.0705	8.56138	14.1929	18.4307	15.1523	9.7074	19.977	21.9953
30631	NM_131359	bmp2a	bone morphogenetic protein 2a	205	140	161	132	181	155	protein_coding	NP_571434.1	ZDB-GENE-980526-388	.	3.3946	4.13549	3.99394	3.87854	2.98917	3.7092	8.38726	10.6519	10.214	8.3615	7.39911	9.52942
30632	NM_131360	bmp2b	bone morphogenetic protein 2b	656	431	363	429	444	400	protein_coding	NP_571435.1	ZDB-GENE-980526-474	.	6.48513	5.95747	6.04459	7.27767	5.38746	4.90698	16.0232	15.3449	15.4582	15.6895	13.3356	12.6067
30634	NM_131361,XM_005162225,XM_021469729	nadl1.2	neural adhesion molecule L1.2	2620	3096	2927	2309	3027	2804	protein_coding	NP_571436.1;XP_005162282.1;XP_021325404.1	ZDB-GENE-990415-10	.	15.3162	18.4077	19.2268	13.2436	17.4599	17.6843	37.8427	47.4136	49.1699	28.5511	43.2186	45.4332
30635	NM_131362	six3a	SIX homeobox 3a	501	467	348	250	287	249	protein_coding	NP_571437.1	ZDB-GENE-990415-127	.	3.95758	4.03777	3.94858	5.82798	6.13446	4.93638	9.77823	10.4003	10.098	12.5642	15.1847	12.6822
30636	NM_131363	six3b	SIX homeobox 3b	550	540	429	281	297	273	protein_coding	NP_571438.1	ZDB-GENE-990415-128	.	4.97182	4.67081	4.8189	7.12974	7.90491	6.78589	12.2842	12.0308	12.3237	15.3706	19.5671	17.4338
30637	NM_131364,XM_005164844,XM_005164845	mdm2	MDM2 oncogene, E3 ubiquitin protein ligase	1131	764	785	3148	2536	2393	protein_coding	NP_571439.2;XP_005164901.1;XP_005164902.1	ZDB-GENE-990415-153	.	46.0358	32.8218	34.3711	12.2642	9.22229	10.0293	113.743	84.5405	87.8993	26.4397	22.828	25.7665
30639	NM_001290015,NM_131366,XM_005155558,XM_021479107	smad2	SMAD family member 2	719	1084	1045	665	807	943	protein_coding	NP_001276944.1;NP_571441.3;XP_005155615.1;XP_021334782.1	ZDB-GENE-990603-7	.	6.20136	6.53995	7.6126	4.48449	7.66152	7.67226	15.3221	16.8452	19.4682	9.66784	18.9646	19.711
30641	NM_001346309,NM_131368,XM_005173164	smad5	SMAD family member 5	234	443	368	269	317	340	protein_coding	NP_001333238.1;NP_571443.3;XP_005173221.1	ZDB-GENE-990603-9	.	3.19066	3.34511	4.02499	2.01529	4.32061	3.90142	7.88337	8.61615	10.2934	4.34463	10.6948	10.0232
30642	XM_689471	gdf7	growth differentiation factor 7	106	69	78	70	83	74	protein_coding	XP_694563.2	ZDB-GENE-990714-1	.	0.494324	0.519791	0.523288	0.547307	0.400101	0.490109	1.22136	1.33885	1.33824	1.1799	0.990372	1.25916
30643	NM_131370,XM_021468355	acat2	acetyl-CoA acetyltransferase 2	741	516	490	507	386	364	protein_coding	NP_571445.2;XP_021324030.1	ZDB-GENE-990714-22	.	7.86352	5.31891	5.66311	8.40872	6.63709	6.84559	19.4289	13.7001	14.4826	18.1279	16.4288	17.5872
30644	NM_131371	mtmr2	myotubularin related protein 2	776	553	616	507	571	440	protein_coding	NP_571446.1	ZDB-GENE-990715-14	.	5.98603	5.98917	5.19806	6.72595	5.40917	6.50905	14.79	15.4266	13.2933	14.5001	13.3894	16.7226
30645	NM_131372	cd74b	CD74 molecule, major histocompatibility complex, class II invariant chain b	189	100	71	42	45	30	protein_coding	NP_571447.1	ZDB-GENE-990910-10	.	1.20758	1.15173	0.855955	4.02378	2.38834	1.84098	2.98365	2.96655	2.18899	8.67462	5.91186	4.72972
30646	NM_131373,XM_005163983	gfap	glial fibrillary acidic protein	9012	7520	6474	6766	7017	7260	protein_coding	NP_571448.2;XP_005164040.1	ZDB-GENE-990914-3	.	78.2107	73.0765	84.9214	76.4796	72.9764	67.4134	193.24	188.226	217.175	164.878	180.639	173.194
30647	NM_131374	psme2	proteasome activator subunit 2	179	117	98	166	131	122	protein_coding	NP_571449.1	ZDB-GENE-991110-16	.	3.59956	2.52349	2.63012	2.84088	2.08734	1.89179	8.89366	6.49986	6.72617	6.12449	5.1668	4.86025
30648	NM_131375	psme1	proteasome activator subunit 1	322	203	117	203	252	160	protein_coding	NP_571450.1	ZDB-GENE-991110-17	.	5.64244	6.24632	4.43854	6.57751	4.67705	2.9105	13.9411	16.0889	11.351	14.18	11.5771	7.47745
30649	NM_131376	psme3	proteasome activator subunit 3	1447	1092	1136	937	944	928	protein_coding	NP_571451.2	ZDB-GENE-991110-19	.	17.67	15.8276	17.5068	20.0303	17.0519	19.1914	43.6584	40.7677	44.7712	43.1821	42.2086	49.3054
30650	NM_131377,XM_005167661,XM_009304719	pth2r	parathyroid hormone 2 receptor	81	55	35	48	41	62	protein_coding	NP_571452.1;XP_005167718.1;XP_009302994.1	ZDB-GENE-991123-10	.	0.561105	0.427821	0.760822	0.711548	0.644313	0.388549	1.38636	1.10196	1.9457	1.53398	1.59487	0.998232
30651	NM_131378,XM_021480025	pth1rb	parathyroid hormone 1 receptor b	176	137	126	80	129	115	protein_coding	NP_571453.1;XP_021335700.1	ZDB-GENE-991123-12	.	1.11802	1.67286	1.62461	1.79762	1.60808	1.58061	2.76237	4.30886	4.15471	3.87539	3.98049	4.0608
30652	NM_131379,XR_002456411	anos1b	anosmin 1b	428	429	506	462	474	580	protein_coding	NP_571454.2	ZDB-GENE-000201-13	.	3.25845	3.01747	4.1202	2.24173	2.51715	3.21765	8.05086	7.77223	10.5369	4.83281	6.23071	8.26656
30654	NM_131381,XM_009304494	gsk3b	glycogen synthase kinase 3 beta	2209	3136	3277	2498	2794	2822	protein_coding	NP_571456.1;XP_009302769.1	ZDB-GENE-990714-4	.	21.1136	20.3115	23.5407	13.377	21.1843	22.9507	52.1666	52.3173	60.2021	28.8386	52.4376	58.9634
30655	NM_131382,XM_021477393	mtch2	mitochondrial carrier homolog 2	3708	2931	2593	2258	2242	2263	protein_coding	NP_571457.1;XP_021333068.1	ZDB-GENE-991008-9	.	39.1827	34.5975	39.272	47.2263	42.1234	40.2931	96.811	89.1142	100.433	101.812	104.268	103.518
30656	NM_131383,XM_009296546	nadl1.1	neural adhesion molecule L1.1	501	1388	1722	1101	1187	1304	protein_coding	NP_571458.1;XP_009294821.1	ZDB-GENE-980526-512	.	6.38703	6.70559	7.21168	2.3133	6.73088	8.92303	15.7808	17.2719	18.4429	4.98711	16.661	22.9244
30657	NM_131384	arxa	aristaless related homeobox a	163	152	145	127	155	107	protein_coding	NP_571459.1	ZDB-GENE-990415-15	.	2.69107	2.90564	2.25766	2.52332	2.66586	2.74778	6.64899	7.48418	5.77366	5.43987	6.59881	7.05942
30658	NM_131385	rag2	recombination activating gene 2	38	44	35	17	25	25	protein_coding	NP_571460.2	ZDB-GENE-990415-235	.	0.18374	0.245396	0.27491	0.309806	0.405666	0.347157	0.453977	0.632078	0.703045	0.667893	1.00415	0.891891
30659	NM_131386	dnmt3bb.2	DNA (cytosine-5-)-methyltransferase 3 beta, duplicate b.2	851	726	664	508	755	709	protein_coding	NP_571461.1	ZDB-GENE-990712-11	.	3.13646	4.14609	4.38137	3.85513	3.71324	3.67004	7.74944	10.6793	11.2047	8.31105	9.19141	9.42882
30660	NM_001159909	mtnr1al	melatonin receptor type 1A like	12	13	0	5	18	13	protein_coding	NP_001153381.1	ZDB-GENE-990415-154	.	0.125631	0.495251	0.377775	0.271736	0.327428	0	0.310404	1.27564	0.966107	0.585819	0.810484	0
30661	NM_001161484	mtnr1c	melatonin receptor 1C	103	120	75	112	120	113	protein_coding	NP_001154956.1	ZDB-GENE-990415-158	.	2.5093	2.38989	2.53679	1.68932	2.2268	1.49095	6.19989	6.15573	6.4875	3.64191	5.512	3.83045
30663	NM_131389,XM_005162976,XM_009297786	rag1	recombination activating gene 1	261	229	172	30	34	45	protein_coding	NP_571464.1;XP_005163033.1;XP_009296061.1	ZDB-GENE-990415-234	.	0.181473	0.183343	0.299863	1.27383	1.26504	1.07743	0.448376	0.472244	0.76686	2.74617	3.13136	2.76807
30664	NM_131390,XM_009292086	gsk3ab	glycogen synthase kinase 3 alpha b	334	707	1041	603	665	788	protein_coding	NP_571465.1;XP_009290361.1	ZDB-GENE-990714-3	.	6.0295	5.93342	7.87291	2.59974	5.89418	9.32501	14.8975	15.2829	20.1339	5.60462	14.5899	23.9572
30665	NM_131391	psmb9a	proteasome subunit beta 9a	22	14	25	3	22	10	protein_coding	NP_571466.1	ZDB-GENE-990415-140	.	0.081306	0.519145	0.25604	0.434011	0.308602	0.607285	0.200888	1.33718	0.654788	0.935658	0.763885	1.5602
30666	NM_131392	psmb8a	proteasome subunit beta 8A	10	3	0	6	0	6	protein_coding	NP_571467.3	ZDB-GENE-990415-141	.	0.142813	0	0.150533	0.180247	0.057049	0	0.352858	0	0.384969	0.388583	0.141213	0
30667	NM_131393	mtnr1aa	melatonin receptor 1A a	134	120	157	111	101	123	protein_coding	NP_571468.1	ZDB-GENE-990415-155	.	1.83715	1.49101	2.04335	1.63319	1.64756	2.33052	4.53916	3.84046	5.2256	3.52088	4.07821	5.98741
30668	NM_131394	mtnr1bb	melatonin receptor 1Bb	118	90	44	63	44	42	protein_coding	NP_571469.1	ZDB-GENE-990415-156	.	1.31246	0.809339	0.886079	1.82628	1.57133	0.83182	3.24278	2.08465	2.26603	3.93718	3.88952	2.13706
30669	NM_131395	mtnr1ba	melatonin receptor type 1Ba	55	84	52	38	56	38	protein_coding	NP_571470.1	ZDB-GENE-990415-157	.	0.884224	1.17328	0.8867	0.9533	1.65071	1.09671	2.18471	3.02208	2.26761	2.05516	4.08602	2.8176
30670	NM_131396,XM_005163985,XM_005163986,XM_009299516,XM_021469328	thraa	thyroid hormone receptor alpha a	238	367	372	238	284	350	protein_coding	NP_571471.1;XP_005164042.1;XP_005164043.1;XP_009297791.1;XP_021325003.1	ZDB-GENE-990415-263	.	2.87882	3.26017	4.50884	2.05635	3.67119	4.02405	7.11287	8.39736	11.5308	4.43315	9.08732	10.3383
30671	NM_131397	hsp70.3	heat shock cognate 70-kd protein, tandem duplicate 3	1922	443	913	2432	758	1208	protein_coding	NP_571472.2	ZDB-GENE-110713-1	.	30.9161	8.55671	15.3568	17.9213	4.65432	10.3841	76.3864	22.0399	39.2729	38.6354	11.5209	26.6781
30672	NM_131398	ppm1ba	protein phosphatase, Mg2+/Mn2+ dependent, 1Ba	1098	965	888	623	852	701	protein_coding	NP_571473.1	ZDB-GENE-991102-16	.	13.0045	15.8095	14.6278	16.8212	16.6807	16.5999	32.131	40.7212	37.4086	36.2637	41.2898	42.6474
30674	NM_131400,XM_005156135,XM_005156136	tefa	thyrotrophic embryonic factor a	9758	7937	5354	6533	6084	5367	protein_coding	NP_571475.1;XP_005156192.1;XP_005156193.1	ZDB-GENE-990415-264	.	75.5073	62.6412	61.7126	82.7642	76.1614	55.3893	186.561	161.347	157.822	178.426	188.523	142.302
30676	NM_131402,XM_005173095,XM_021480963	glra1	glycine receptor, alpha 1	1279	1310	1263	1148	1295	1262	protein_coding	NP_571477.1;XP_005173152.1;XP_021336638.1	ZDB-GENE-991117-1	.	11.6389	11.5908	13.6095	9.73589	10.6395	12.2555	28.7569	29.855	34.8045	20.989	26.3361	31.4859
30677	NM_131403,XM_005157502	tpst1	tyrosylprotein sulfotransferase 1	621	762	672	590	694	695	protein_coding	NP_571478.1;XP_005157559.1	ZDB-GENE-000210-10	.	7.93537	8.61227	9.45348	6.16811	8.5275	8.12593	19.6064	22.183	24.176	13.2974	21.1082	20.8766
30678	NM_131404	pcna	proliferating cell nuclear antigen	10616	7332	7523	5678	6452	5568	protein_coding	NP_571479.2	ZDB-GENE-000210-8	.	116.11	117.293	113.849	159.283	124.14	137.752	286.88	302.115	291.152	343.388	307.284	353.904
30679	NM_131405,XM_005158715,XM_005158716,XM_005158717	prox1a	prospero homeobox 1a	2549	2788	2905	1166	1596	1606	protein_coding	NP_571480.2;XP_005158772.1;XP_005158773.1;XP_005158774.1	ZDB-GENE-980526-397	.	5.54113	6.84755	7.34572	9.3565	11.0186	12.7662	13.6908	17.6375	18.7857	20.1711	27.2743	32.7981
30680	NM_131406,XM_005156052	raraa	retinoic acid receptor, alpha a	473	621	585	412	496	568	protein_coding	NP_571481.2;XP_005156109.1	ZDB-GENE-980526-284	.	5.25788	5.73262	7.13355	4.54347	6.67673	6.6815	12.991	14.7657	18.2431	9.79499	16.5269	17.1656
30681	NM_131407	mapk12a	mitogen-activated protein kinase 12a	995	844	722	895	777	826	protein_coding	NP_571482.1	ZDB-GENE-990415-257	.	15.4366	11.9208	14.2395	12.5976	12.0501	11.1469	38.1402	30.705	36.4155	27.1583	29.8276	28.6378
30682	NM_001110349,NM_131408,XM_009292018,XR_002455712	vegfaa	vascular endothelial growth factor Aa	490	397	295	463	314	297	protein_coding	NP_001103819.2;NP_571483.1;XP_009290293.1	ZDB-GENE-990415-273	.	5.31605	3.30843	3.30076	4.07473	3.72168	2.8211	13.1347	8.52166	8.44125	8.78446	9.21231	7.24779
30683	NM_131409,XM_009293999	ft1	alpha(1,3)fucosyltransferase gene 1	40	61	8	39	39	14	protein_coding	NP_571484.1;XP_009292274.1	ZDB-GENE-990715-17	.	0.355322	0.878751	0.335188	0.73118	0.472751	0.173805	0.877914	2.26344	0.857197	1.57631	1.1702	0.446529
30685	NM_131411	aanat2	arylalkylamine N-acetyltransferase 2	29	57	41	33	23	25	protein_coding	NP_571486.1	ZDB-GENE-991019-6	.	0.696768	0.435436	0.523619	0.441806	0.993389	0.777298	1.72155	1.12157	1.33908	0.952463	2.45894	1.99698
30686	NM_131412	myca	MYC proto-oncogene, bHLH transcription factor a	1034	729	730	642	619	502	protein_coding	NP_571487.2	ZDB-GENE-990415-162	.	10.4573	8.95664	8.16828	12.3521	9.82827	10.6403	25.8374	23.07	20.8893	26.6292	24.328	27.3362
30687	XM_682606	epha4l	eph receptor A4, like	502	499	404	416	383	464	protein_coding	XP_687698.2	ZDB-GENE-990415-61	.	2.15582	1.76246	2.40456	1.90912	2.13862	1.87489	5.32651	4.53965	6.14934	4.11577	5.29373	4.81685
30688	NM_131414,XM_021476001	ephb4a	eph receptor B4a	777	1336	1356	1048	1207	1407	protein_coding	NP_571489.1;XP_021331676.1	ZDB-GENE-990415-62	.	6.72342	7.07104	8.99404	3.79274	7.12068	7.83329	16.612	18.2132	23.001	8.17654	17.6259	20.1248
30689	NM_131415	epha2a	eph receptor A2 a	587	534	513	690	622	634	protein_coding	NP_571490.1	ZDB-GENE-990415-63	.	5.80935	4.65117	5.33252	3.62606	3.71572	3.86255	14.3535	11.9802	13.6372	7.8172	9.19754	9.92339
30691	NM_131417	ephb4b	eph receptor B4b	510	488	567	460	513	433	protein_coding	NP_571492.1	ZDB-GENE-990415-65	.	4.69677	4.66502	4.4209	3.82447	4.12834	5.18768	11.6046	12.0159	11.3058	8.24495	10.2189	13.3278
30692	NM_131418,XM_005165618	ebf2	early B-cell factor 2	447	306	377	115	122	156	protein_coding	NP_571493.2;XP_005165675.1	ZDB-GENE-990715-11	.	1.1609	1.09765	1.56841	3.30069	2.56622	3.39746	2.86831	2.82727	4.01099	7.11575	6.35217	8.72851
30694	NM_131419	nkx2.7	NK2 transcription factor related 7	44	20	20	20	43	21	protein_coding	NP_571494.1	ZDB-GENE-990415-179	.	0.507382	0.962572	0.523566	0.818653	0.409536	0.446323	1.25362	2.47934	1.33895	1.76489	1.01373	1.14666
30696	NM_131421	nkx2.5	NK2 homeobox 5	48	37	31	35	33	15	protein_coding	NP_571496.1	ZDB-GENE-980526-321	.	0.633317	0.527789	0.262071	0.63565	0.552931	0.486673	1.56477	1.35945	0.670211	1.37036	1.36867	1.25033
30697	NM_001308640,NM_131422	nkx2.2a	NK2 homeobox 2a	337	216	260	206	184	208	protein_coding	NP_001295569.1;NP_571497.2	ZDB-GENE-980526-403	.	3.60999	2.81696	3.61792	4.27038	3.13551	4.02005	8.91941	7.25575	9.25234	9.20625	7.76133	10.328
30698	NM_131423	nkx2.3	NK2 homeobox 3	88	87	105	106	92	165	protein_coding	NP_571498.1	ZDB-GENE-990415-178	.	2.19707	1.70206	3.4383	1.34886	1.50132	1.9649	5.42842	4.38408	8.79299	2.90793	3.71622	5.0481
30699	NM_131424	clns1a	chloride channel, nucleotide-sensitive, 1A	863	618	516	402	526	437	protein_coding	NP_571499.2	ZDB-GENE-990415-259	.	9.54834	11.1228	10.3903	15.062	12.168	10.9758	23.5917	28.6496	26.5719	32.4712	30.1196	28.1982
30700	NM_131425,XM_009306586	etv4	ets variant 4	402	411	491	375	391	388	protein_coding	NP_571500.2;XP_009304861.1	ZDB-GENE-990415-71	.	5.99237	5.59508	6.24693	4.78351	5.4871	7.11056	14.8057	14.4115	15.9757	10.3125	13.5823	18.268
30701	NM_131426	lef1	lymphoid enhancer-binding factor 1	458	643	763	367	365	446	protein_coding	NP_571501.1	ZDB-GENE-990714-26	.	3.95839	3.49198	4.80855	3.62385	5.74313	7.36466	9.78023	8.99442	12.2972	7.81243	14.216	18.9208
30702	NM_131427,XM_021477394	cpeb1b	cytoplasmic polyadenylation element binding protein 1b	33	11	13	21	16	24	protein_coding	NP_571502.2;XP_021333069.1	ZDB-GENE-990927-1	.	0.202846	0.142402	0.245021	0.240163	0.090147	0.110475	0.501185	0.366791	0.626607	0.517754	0.223141	0.283824
30703	NM_001161332,XM_005160487	ppm1ab	protein phosphatase, Mg2+/Mn2+ dependent, 1Ab	944	1084	1080	949	930	1099	protein_coding	NP_001154804.1;XP_005160544.2	ZDB-GENE-991102-14	.	4.64905	4.03909	5.36471	3.37797	4.37912	4.71749	11.4867	10.4036	13.7195	7.28235	10.8397	12.1199
30704	NM_131429,XM_005156774,XM_005156775,XM_021480518	ppm1aa	protein phosphatase, Mg2+/Mn2+ dependent, 1Aa	1414	1882	1649	1286	1508	1477	protein_coding	NP_571504.1;XP_005156831.1;XP_005156832.1;XP_021336193.1	ZDB-GENE-991102-15	.	18.6398	19.5413	21.3823	15.0628	22.4681	21.1695	46.0545	50.3334	54.6823	32.473	55.6155	54.3873
30705	NM_001309399,NM_001309400,NM_152962,XM_009304303,XM_009304304	fgfr1a	fibroblast growth factor receptor 1a	1980	1979	2070	1793	2144	2072	protein_coding	NP_001296328.1;NP_001296329.1;NP_694494.2;XP_009302578.1;XP_009302579.1	ZDB-GENE-980526-255	.	15.4911	16.4807	17.9915	12.958	14.4206	16.0805	38.2747	42.4501	46.0109	27.9353	35.6955	41.3128
30707	NM_201450	cse1l	CSE1 chromosome segregation 1-like (yeast)	2393	2218	2169	1715	2101	1893	protein_coding	NP_958858.1	ZDB-GENE-990603-1	.	14.6916	16.0022	16.2194	15.0467	15.7384	16.6416	36.2993	41.2175	41.4789	32.4382	38.9573	42.7544
30708	NM_131431,XM_005170903	fabp2	fatty acid binding protein 2, intestinal	13461	10968	6267	5307	4679	4522	protein_coding	NP_571506.1;XP_005170960.1	ZDB-GENE-991019-5	.	234.793	182.95	186.621	433.838	379.756	248.223	580.117	471.233	477.259	935.284	940.013	637.718
30709	NM_131432	tyro3	TYRO3 protein tyrosine kinase	261	328	280	383	404	239	protein_coding	NP_571507.2	ZDB-GENE-990714-13	.	3.28035	3.08208	2.04793	1.64044	2.32955	2.14826	8.10496	7.93865	5.23731	3.53652	5.76634	5.51917
30710	NM_131433	igf2a	insulin-like growth factor 2a	462	353	349	381	419	477	protein_coding	NP_571508.1	ZDB-GENE-991111-3	.	5.60449	5.47883	7.02602	4.99052	4.29585	4.59267	13.8473	14.112	17.9681	10.7588	10.6335	11.7992
30711	NM_131434	snap25b	synaptosomal-associated protein, 25b	3923	3229	2379	1750	2131	1895	protein_coding	NP_571509.1	ZDB-GENE-980526-392	.	35.9575	38.9114	38.9357	59.1395	54.9324	43.7645	88.8424	100.226	99.5727	127.495	135.974	112.437
30712	NM_131435,XM_005160623	snap25a	synaptosomal-associated protein, 25a	7540	6497	5604	5758	5779	5283	protein_coding	NP_571510.1;XP_005160680.1	ZDB-GENE-980526-468	.	76.0793	67.8713	69.771	73.0811	71.0535	66.2732	187.974	174.819	178.43	157.551	175.879	170.265
30713	NM_131436,XM_009304308	npy8br	neuropeptide Y receptor Y8b	43	101	109	140	103	140	protein_coding	NP_571511.1;XP_009302583.1	ZDB-GENE-980526-208	.	1.65679	1.01837	1.54477	0.358003	0.972545	1.09366	4.09353	2.62306	3.95053	0.771796	2.40735	2.80975
30714	NM_131437	npy8ar	neuropeptide Y receptor Y8a	28	18	33	23	17	34	protein_coding	NP_571512.1	ZDB-GENE-990415-175	.	0.609598	0.394431	0.896289	0.537119	0.389892	0.778665	1.50617	1.01595	2.29214	1.15794	0.965103	2.00049
30716	NM_131439,XM_017353505,XM_017353507,XM_021469730	raf1a	Raf-1 proto-oncogene, serine/threonine kinase a	529	399	375	271	349	318	protein_coding	NP_571514.2;XP_017208994.1;XP_017208996.1;XP_021325405.1	ZDB-GENE-990415-41	.	3.46094	3.95146	4.08835	4.94853	4.20562	4.2979	8.55115	10.1779	10.4554	10.6682	10.4102	11.0419
30717	NM_131440,XM_005158664	npy4r	neuropeptide Y receptor Y4	3	16	10	5	7	12	protein_coding	NP_571515.1;XP_005158721.1	ZDB-GENE-980526-393	.	0.128797	0.159407	0.307555	0.05685	0.169781	0.117833	0.318227	0.410592	0.786529	0.12256	0.42026	0.302728
30718	NM_131441	notch1a	notch 1a	781	1557	1728	915	1221	1115	protein_coding	NP_571516.1	ZDB-GENE-990415-173	.	3.66803	4.35201	4.47132	2.29572	5.17034	6.20333	9.06282	11.2096	11.4348	4.94921	12.7982	15.9372
30719	NM_131442	gbp	glycogen synthase kinase binding protein	676	615	490	606	512	414	protein_coding	NP_571517.1	ZDB-GENE-990714-7	.	13.3824	10.0523	9.13409	10.9651	11.2518	9.68381	33.0648	25.8922	23.3592	23.639	27.8517	24.879
30721	NM_131443	pdx1	pancreatic and duodenal homeobox 1	144	135	75	108	81	136	protein_coding	NP_571518.2	ZDB-GENE-990415-122	.	2.90298	1.94587	3.65591	2.85772	3.00883	1.79602	7.17256	5.01205	9.34948	6.16078	7.44777	4.61422
30722	NM_131444	gnb2l1	guanine nucleotide binding protein (G protein), beta polypeptide 2-like 1	53623	35096	30467	26855	28066	24784	protein_coding	NP_571519.1	ZDB-GENE-990415-89	.	770.521	715.84	710.983	1128.76	833.637	782.65	1903.77	1843.82	1818.24	2433.43	2063.51	2010.73
30723	NM_198140	tpt1	tumor protein, translationally-controlled 1	87141	50474	41041	44274	43367	35289	protein_coding	NP_937783.1	ZDB-GENE-990603-10	.	1275.17	1110.34	1016.25	1841.39	1203.51	1058.35	3150.65	2859.95	2598.93	3969.74	2979.06	2719.04
30724	NM_206888	melk	maternal embryonic leucine zipper kinase	353	319	360	273	289	302	protein_coding	NP_996771.2	ZDB-GENE-990603-5	.	3.17478	2.99055	3.51425	3.01228	3.07066	3.7545	7.84412	7.70288	8.98722	6.494	7.60082	9.6458
30725	NM_131445	chrna1	cholinergic receptor, nicotinic, alpha 1 (muscle)	881	909	804	661	798	690	protein_coding	NP_571520.1	ZDB-GENE-980526-137	.	9.05557	9.72145	9.45015	8.85668	10.3067	9.86467	22.3742	25.0399	24.1675	19.0936	25.5122	25.3436
30726	NM_131446	cntn2	contactin 2	1416	1599	1397	915	1149	944	protein_coding	NP_571521.1	ZDB-GENE-990630-12	.	7.88719	8.80535	8.13832	8.95634	11.4172	10.7839	19.4873	22.6803	20.8126	19.3084	28.2611	27.7053
30728	NM_131447	pbx4	pre-B-cell leukemia transcription factor 4	417	1564	1971	992	1405	1560	protein_coding	NP_571522.1	ZDB-GENE-000201-18	.	10.4939	13.2141	16.5107	3.23178	13.7061	18.6754	25.9279	34.036	42.2238	6.96719	33.9268	47.9794
30731	NM_131448,XM_005161146	smarcb1b	SWI/SNF related, matrix associated, actin dependent regulator of chromatin, subfamily b, member 1b	848	795	826	474	589	638	protein_coding	NP_571523.1;XP_005161203.1	ZDB-GENE-991008-16	.	9.09874	10.0486	12.2162	12.0312	12.6596	14.248	22.4808	25.8827	31.2413	25.9374	31.3363	36.605
30732	NM_131449,XM_005164218,XM_005164219,XM_005164220,XM_009299733,XM_017353188,XM_017353190,XM_017353191	elavl3	ELAV like neuron-specific RNA binding protein 3	2457	6094	7362	3124	3889	4905	protein_coding	NP_571524.1;XP_005164275.1;XP_005164276.1;XP_005164277.1;XP_009298008.1;XP_017208677.1;XP_017208679.1;XP_017208680.1	ZDB-GENE-980526-76	.	15.5682	17.2769	24.6045	9.07494	25.2046	32.9483	38.4654	44.5007	62.9226	19.5641	62.389	84.6484
30733	NM_131450	rrm2	ribonucleotide reductase M2 polypeptide	4648	3141	3696	2765	3688	4356	protein_coding	NP_571525.1	ZDB-GENE-990415-25	.	40.0956	47.5453	63.1752	49.4596	37.7142	47.9938	99.0666	122.464	161.562	106.627	93.3543	123.302
30735	NM_131451,XM_009306383,XM_017358430	irbp	interphotoreceptor retinoid-binding protein	10212	7235	4525	3611	3961	3102	protein_coding	NP_571526.2;XP_009304658.1;XP_017213919.1	ZDB-GENE-990415-132	.	45.7043	44.3113	39.0585	94.1354	75.0548	50.6561	112.925	114.134	99.8868	202.941	185.784	130.142
30736	NM_131452,XM_005171267,XM_005171268,XM_009298634,XM_017357655	elavl1	ELAV like RNA binding protein 1	4197	4049	4190	2998	2993	3496	protein_coding	NP_571527.1;XP_005171324.1;XP_005171325.1;XP_009296909.1;XP_017213144.1	ZDB-GENE-990415-245	.	28.2338	27.2958	32.2164	30.0383	32.5327	34.3316	69.7589	70.3069	82.3889	64.7576	80.5285	88.2025
30737	NM_001244600,NM_001244601,NM_131453,XM_005166786,XM_017357272,XM_021478178,XM_021478179,XM_021478180	elavl4	ELAV like neuron-specific RNA binding protein 4	3336	5330	5703	4330	4920	5490	protein_coding	NP_001231529.1;NP_001231530.1;NP_571528.2;XP_005166843.1;XP_017212761.1;XP_021333853.1;XP_021333854.1;XP_021333855.1	ZDB-GENE-990415-246	.	24.2331	24.5698	30.803	13.655	24.7854	28.8828	59.8742	63.2856	78.7744	29.438	61.3513	74.2037
30738	NM_131454	eif4e1b	eukaryotic translation initiation factor 4E family member 1B	0	8	0	0	0	0	protein_coding	NP_571529.1	ZDB-GENE-980526-127	.	0	0	0	0	0.207249	0	0	0	0	0	0.513003	0
30739	NM_182855	tgfbr2b	transforming growth factor beta receptor 2b	2194	1517	1281	1633	1397	1292	protein_coding	NP_878275.2	ZDB-GENE-980526-375	.	21.7448	16.5357	17.1965	21.4343	16.7194	15.2713	53.7263	42.5916	43.9776	46.209	41.3856	39.234
30740	NM_131455	rrm1	ribonucleotide reductase M1 polypeptide	2817	3306	3381	2186	2584	2549	protein_coding	NP_571530.2	ZDB-GENE-990415-247	.	23.5509	24.7458	27.4557	22.26	29.4779	32.6123	58.1885	63.7389	70.2142	47.9889	72.9669	83.7854
30741	NM_131456	ctnna1	catenin (cadherin-associated protein), alpha 1	7951	6082	6509	5752	6231	5704	protein_coding	NP_571531.1	ZDB-GENE-991207-24	.	46.1858	44.4715	45.7947	46.8368	40.4255	46.7953	114.114	114.547	117.114	100.973	100.065	120.223
30742	NM_131457,XM_021476002	bmpr1ba	bone morphogenetic protein receptor, type IBa	485	376	372	311	330	403	protein_coding	NP_571532.1;XP_021331677.1	ZDB-GENE-991208-8	.	4.49305	4.2411	5.87028	5.19037	4.58116	4.85058	11.1012	10.924	15.0124	11.1896	11.3398	12.4618
30744	NM_199209,XM_005159047,XM_005159048,XM_005159049,XM_009293530,XM_009293532,XM_021467588,XM_021467589,XM_021467590,XM_021467591,XR_002455999	cbfb	core-binding factor, beta subunit	999	1229	1218	910	1081	1158	protein_coding	NP_954679.1;XP_005159104.1;XP_005159105.1;XP_005159106.1;XP_009291805.1;XP_009291807.1;XP_021323263.1;XP_021323264.1;XP_021323265.1;XP_021323266.1	ZDB-GENE-980526-440	.	6.71942	7.0105	8.4629	5.43807	7.26381	8.32535	16.6021	18.0572	21.6427	11.7236	17.9802	21.3889
30746	NM_001346150,XM_001334637	tie1	endothelium-specific receptor tyrosine kinase 1	1666	1558	1277	1304	1522	1304	protein_coding	NP_001333079.1;XP_001334673.5	ZDB-GENE-990415-55	.	6.2567	6.48446	6.20589	5.86211	6.2038	5.47433	15.4588	16.7023	15.8707	12.6378	15.3563	14.0643
30747	NM_131461,XM_009301113,XM_021476003,XM_021476005,XR_002458735	tek	TEK tyrosine kinase, endothelial	69	93	125	99	114	97	protein_coding	NP_571536.1;XP_009299388.1;XP_021331678.1;XP_021331680.1	ZDB-GENE-990415-56	.	0.752222	0.811855	0.800755	0.403119	0.57962	0.851077	1.85856	2.09113	2.04782	0.86906	1.43474	2.18653
30749	NM_001313729,XM_009296226	nr5a2	nuclear receptor subfamily 5, group A, member 2	556	651	634	429	509	470	protein_coding	NP_001300658.1;XP_009294501.1	ZDB-GENE-990415-79	.	3.67761	3.69128	3.85347	3.23787	4.43332	4.66995	9.08649	9.50778	9.85472	6.98034	10.9738	11.9977
30750	XM_694808	pparda	peroxisome proliferator-activated receptor delta a	485	387	444	516	340	467	protein_coding	XP_699900.6	ZDB-GENE-990415-212	.	2.81018	1.64602	2.54156	1.93795	1.74375	2.16413	6.94327	4.23972	6.49968	4.17792	4.31633	5.55993
30751	NM_131465,XM_005160307	pcmt	protein-L-isoaspartate (D-aspartate) O-methyltransferase	1254	1185	1277	952	1182	1083	protein_coding	NP_571540.1;XP_005160364.1	ZDB-GENE-990415-134	.	10.7336	11.2325	11.9787	10.1732	11.0229	12.2061	26.5203	28.932	30.6339	21.9317	27.2851	31.359
30754	NM_131468,XM_005166987,XM_009303927,XM_009303928	ppardb	peroxisome proliferator-activated receptor delta b	1429	1080	1052	1028	903	921	protein_coding	NP_571543.1;XP_005167044.1;XP_009302202.1;XP_009302203.1	ZDB-GENE-000112-47	.	8.39151	6.74171	7.6908	8.61531	7.48881	7.98951	20.7334	17.3649	19.6682	18.5732	18.5371	20.5261
30757	NM_131471	mhc1uba	major histocompatibility complex class I UBA	104	135	156	70	144	166	protein_coding	NP_571546.1	ZDB-GENE-990415-145	.	1.08579	2.00557	2.60541	1.19932	1.74586	2.18809	2.68274	5.16583	6.66298	2.58554	4.32154	5.62149
30762	NM_131476	mhc2dab	major histocompatibility complex class II DAB gene	67	15	13	11	19	4	protein_coding	NP_571551.2	ZDB-GENE-980526-200	.	0.424595	0.649048	0.154915	1.93386	0.472924	0.46205	1.04907	1.67178	0.396175	4.1691	1.17063	1.18707
30763	NM_131706	mhc2dcb	major histocompatibility complex class II DCB gene	0	0	0	0	0	0	protein_coding	NP_571781.1	ZDB-GENE-990415-143	.	0	0	0	0	0	0	0	0	0	0	0	0
30765	NM_199518	prtfdc1	phosphoribosyl transferase domain containing 1	282	215	274	183	252	250	protein_coding	NP_955812.2	ZDB-GENE-980526-324	.	2.73599	3.34623	3.7424	3.09228	2.65814	3.66359	6.75999	8.61901	9.57068	6.66646	6.57971	9.41224
30766	NM_213237	tal1	T-cell acute lymphocytic leukemia 1	679	558	504	321	348	369	protein_coding	NP_998402.1	ZDB-GENE-980526-501	.	3.64986	3.5143	4.19916	5.67422	5.26225	5.13975	9.01794	9.05193	10.7388	12.2327	13.0257	13.2047
30767	NM_131479,XM_005163793,XM_005163794,XM_005163795,XM_005163796,XM_021469347	stat3	signal transducer and activator of transcription 3 (acute-phase response factor)	2827	2487	2220	3035	2362	2564	protein_coding	NP_571554.1;XP_005163850.2;XP_005163851.2;XP_005163852.2;XP_005163853.1;XP_021325022.1	ZDB-GENE-980526-68	.	22.7718	16.0205	17.655	16.3623	16.0633	15.2602	56.2636	41.2646	45.1501	35.2744	39.7615	39.2054
30768	NM_131480	stat1a	signal transducer and activator of transcription 1a	1671	1468	1121	1473	1206	1090	protein_coding	NP_571555.1	ZDB-GENE-980526-499	.	17.5168	12.7503	12.9563	14.5762	14.4529	11.9293	43.2798	32.8415	33.134	31.424	35.7753	30.6479
30769	NM_001309824,XM_017359205,XM_017359206,XM_017359207,XM_017359208,XM_017359209,XM_017359210,XM_017359211,XM_017359212,XM_021481331,XM_021481332	robo1	roundabout, axon guidance receptor, homolog 1 (Drosophila)	736	1408	1772	1142	1417	1648	protein_coding	NP_001296753.1;XP_017214694.2;XP_017214695.2;XP_017214696.2;XP_017214697.1;XP_017214698.1;XP_017214699.1;XP_017214700.1;XP_017214701.2;XP_021337006.1;XP_021337007.1	ZDB-GENE-000209-3	.	5.07956	5.59601	7.31621	2.38257	5.16206	7.03197	12.5504	14.4139	18.7102	5.13643	12.7777	18.0661
30770	NM_001328416,NM_131482,XM_005172636,XM_005172637,XM_005172638,XM_017357931	robo3	roundabout, axon guidance receptor, homolog 3 (Drosophila)	1520	1837	1790	1443	1728	1622	protein_coding	NP_001315345.1;NP_571557.2;XP_005172693.1;XP_005172694.1;XP_005172695.1;XP_017213420.1	ZDB-GENE-000209-4	.	8.00114	8.5459	9.03074	6.18588	8.45301	8.914	19.7689	22.012	23.0949	13.3358	20.9238	22.9012
30771	NM_131483,XM_021470449	hic1l	hypermethylated in cancer 1 like	1141	1001	1032	785	672	773	protein_coding	NP_571558.2;XP_021326124.1	ZDB-GENE-030620-1	.	8.25598	6.76417	6.7174	9.49093	8.72844	9.50589	20.3986	17.4228	17.1788	20.4609	21.6056	24.4219
30967	NM_131491,XM_009294198,XM_021467992	igf2bp3	insulin-like growth factor 2 mRNA binding protein 3	3083	3698	3974	2949	3434	3350	protein_coding	NP_571566.1;XP_009292473.1;XP_021323667.1	ZDB-GENE-000308-1	.	17.4249	18.9177	19.4811	13.6678	19.7456	20.7334	43.0526	48.7272	49.8202	29.4656	48.8765	53.2669
57918	NM_131493	blcap	bladder cancer associated protein	1479	1038	820	876	944	649	protein_coding	NP_571568.1	ZDB-GENE-000330-7	.	23.6804	22.6642	17.5227	29.3276	23.2316	19.8427	58.5086	58.3772	44.812	63.2255	57.5054	50.9785
57922	NM_131494,XM_021468129,XR_002456108	celf3a	cugbp, Elav-like family member 3a	1610	1829	1694	835	1133	1067	protein_coding	NP_571569.2;XP_021323804.1	ZDB-GENE-000501-2	.	8.95536	10.7142	11.4477	12.6964	16.2047	16.2728	22.1265	27.597	29.2759	27.3715	40.1115	41.8069
57923	NM_131495	pycard	PYD and CARD domain containing	1872	978	840	1188	1315	1001	protein_coding	NP_571570.2	ZDB-GENE-000511-2	.	39.1613	38.5331	33.0095	45.2954	26.6941	24.8011	96.7582	99.2513	84.4172	97.6496	66.0761	63.7172
57924	NM_131496	smx5	smx5	689	413	477	309	329	367	protein_coding	NP_571571.1	ZDB-GENE-000616-10	.	7.11177	6.73947	8.46688	11.6673	7.88771	9.84632	17.5715	17.3591	21.6529	25.1528	19.5245	25.2965
57925	NM_001115095	cdc25b	cell division cycle 25B	515	632	673	420	514	504	protein_coding	NP_001108567.1	ZDB-GENE-000330-5	.	4.13664	4.49923	4.96592	3.72166	5.15219	5.93241	10.2206	11.5888	12.6997	8.02329	12.7532	15.2411
57926	NM_131498,XM_005167058	gpr173	G protein-coupled receptor 173	950	1137	1295	983	963	1115	protein_coding	NP_571573.1;XP_005167115.1	ZDB-GENE-000710-1	.	4.65589	4.19639	5.28243	3.17809	4.66953	5.23681	11.5036	10.8088	13.5091	6.85145	11.5585	13.454
57929	NM_001115092	stk19	serine/threonine kinase 19	72	59	86	36	60	54	protein_coding	NP_001108564.1	ZDB-GENE-000616-11	.	0.973798	1.45755	1.45354	1.42413	1.31798	2.08782	2.40602	3.75428	3.71723	3.07019	3.26241	5.36389
57930	NM_131502,XM_005156080	foxh1	forkhead box H1	0	0	3	3	9	4	protein_coding	NP_571577.1;XP_005156137.1	ZDB-GENE-000616-15	.	0.02071	0.055047	0.024958	0	0	0.013323	0.051169	0.141786	0.063827	0	0	0.03423
57931	NM_131503,XM_009299708,XM_017354584,XM_017354585,XM_021471207,XM_021471209	axin1	axin 1	2020	2208	2046	1581	1938	1835	protein_coding	NP_571578.2;XP_009297983.1;XP_017210073.1;XP_017210074.1;XP_021326882.1;XP_021326884.1	ZDB-GENE-000403-1	.	9.64408	10.6207	11.2584	8.95437	10.9487	10.7031	23.8282	27.3562	28.7918	19.3042	27.1015	27.4976
57933	NM_131505	caspa	caspase a	340	272	191	341	270	269	protein_coding	NP_571580.1	ZDB-GENE-000616-3	.	6.92781	4.87901	5.46162	5.07378	4.57705	3.46072	17.117	12.5671	13.9674	10.9383	11.3296	8.89105
57934	NM_131031	actb1	actin, beta 1	158967	87561	91505	83961	88127	84748	protein_coding	NP_571106.1	ZDB-GENE-000329-1	.	1495.78	1395.64	1509.59	2077.78	1291.4	1459.57	3695.71	3594.8	3860.57	4479.35	3196.61	3749.82
57935	NM_181601	actb2	actin, beta 2	64733	67158	62689	50146	60598	56835	protein_coding	NP_853632.3	ZDB-GENE-000329-3	.	850.885	914.051	964.255	805.867	943.405	952.4	2102.33	2354.36	2465.95	1737.32	2335.22	2446.84
57936	NM_131506,XM_021466746	tbx20	T-box 20	189	281	365	298	255	355	protein_coding	NP_571581.2;XP_021322421.1	ZDB-GENE-000427-7	.	1.47005	1.13165	1.78618	0.66092	1.10693	1.64506	3.63213	2.91485	4.5679	1.42484	2.74	4.22638
57952	NM_212560,XM_005165362,XM_021476311	bcl7a	B-cell CLL/lymphoma 7A	1012	1005	1050	555	741	716	protein_coding	NP_997725.1;XP_005165419.1;XP_021331986.1	ZDB-GENE-000607-16	.	8.26258	9.8194	10.5546	11.0797	12.3656	14.0571	20.4149	25.2922	26.9918	23.8861	30.6085	36.1144
57957	NM_001020474,XM_005166394	slc7a6	solute carrier family 7 (amino acid transporter light chain, y+L system), member 6	719	742	723	719	714	687	protein_coding	NP_001018310.1;XP_005166451.1	ZDB-GENE-000607-21	.	4.92515	4.32727	4.93227	3.6112	4.16843	4.3963	12.1689	11.1459	12.6136	7.78517	10.3181	11.2947
57969	NM_131507,XM_009299363,XR_002456894	copz2	coatomer protein complex, subunit zeta 2	711	690	706	620	600	656	protein_coding	NP_571582.1;XP_009297638.1	ZDB-GENE-000406-5	.	9.87106	8.3594	10.7037	8.55158	8.95052	9.80507	24.389	21.5316	27.3733	18.4358	22.1553	25.1905
57970	NM_131508	copz1	coatomer protein complex, subunit zeta 1	1894	1418	1260	1097	1043	1127	protein_coding	NP_571583.1	ZDB-GENE-000406-6	.	32.3534	27.3585	33.2263	40.9971	34.6369	33.268	79.9375	70.4685	84.9719	88.3831	85.737	85.4698
57987	XM_002663704,XM_005172842,XM_005172843,XM_005172847,XM_009305822,XM_009305827,XM_009305828,XM_009305829,XM_009305830,XM_009305831,XM_021479712,XM_021479713,XM_021479714,XM_021479715,XM_021479716,XM_021479717,XM_021479718,XM_021479719,XM_021479720,XM_021479721,XM_021479722,XM_021479723,XM_021479724,XM_021479725,XM_021479726,XM_021479727,XM_021479728,XM_021479729,XM_021479730,XM_021479731,XR_002459…	adgrl2a	adhesion G protein-coupled receptor L2a, transcript variant X19	1156	1728	1934	1114	1486	1554	protein_coding	XP_002663750.3;XP_005172899.1;XP_005172900.1;XP_005172904.1;XP_009304097.1;XP_009304102.1;XP_009304103.1;XP_009304104.1;XP_009304105.1;XP_009304106.1;XP_021335387.1;XP_021335388.1;XP_021335389.1;XP_021335390.1;XP_021335391.1;XP_021335392.1;XP_021335393.1;XP_021335394.1;XP_021335395.1;XP_021335396.1;XP_021335397.1;XP_021335398.1;XP_021335399.1;XP_021335400.1;XP_021335401.1;XP_021335402.1;XP_021335…	ZDB-GENE-000607-49	.	5.69575	6.78881	8.31156	4.15296	7.34603	8.67018	14.0728	17.4862	21.2557	8.95311	18.1837	22.2748
58003	NM_199519,XM_005158792,XM_005158793,XM_005158794,XM_005158795,XM_005158796,XM_005158797,XM_005158798,XM_005158799,XM_021467223	evla	Enah/Vasp-like a	466	569	548	365	462	428	protein_coding	NP_955813.3;XP_005158849.1;XP_005158850.1;XP_005158851.1;XP_005158852.1;XP_005158853.1;XP_005158854.1;XP_005158855.1;XP_005158856.1;XP_021322898.1	ZDB-GENE-000607-65	.	4.4867	5.12921	5.27464	4.23574	5.83596	6.06228	11.0856	13.2115	13.4892	9.13157	14.4458	15.5748
58004	XM_005158960,XM_005158961,XM_005158962,XM_005158963	kif26ab	kinesin family member 26Ab, transcript variant X1	1535	2010	2054	1260	1878	1710	protein_coding	XP_005159017.1;XP_005159018.1;XP_005159019.1;XP_005159020.1	ZDB-GENE-100716-6	.	4.68716	6.20268	6.43543	4.21099	6.23043	6.79267	11.5809	15.9765	16.4577	9.07822	15.4222	17.4513
58008	NM_212561	hey1	hes-related family bHLH transcription factor with YRPW motif 1	746	652	561	553	556	580	protein_coding	NP_997726.1	ZDB-GENE-000607-70	.	5.01962	4.48673	5.25878	4.96951	4.89752	4.56056	12.4023	11.5567	13.4486	10.7135	12.1228	11.7167
58013	NM_001003830,XM_017353600	noc2l	NOC2-like nucleolar associated transcriptional repressor	1907	1265	1291	1159	1067	1082	protein_coding	NP_001003830.2;XP_017209089.1	ZDB-GENE-000607-75	.	11.9799	9.80039	11.1765	14.4632	10.8265	11.9567	29.5994	25.2433	28.5824	31.1804	26.7988	30.7182
58016	NM_201451	hccsb	holocytochrome c synthase b	937	783	617	687	550	574	protein_coding	NP_958859.1	ZDB-GENE-000607-78	.	10.7079	7.61946	8.93771	10.7166	10.1064	8.60801	26.4566	19.6258	22.857	23.1033	25.0164	22.1151
58022	NM_131510,XM_005165837	casp8	caspase 8, apoptosis-related cysteine peptidase	414	275	245	503	518	412	protein_coding	NP_571585.2;XP_005165894.1	ZDB-GENE-000713-1	.	7.3752	6.71662	6.00199	4.43132	3.32149	3.16819	18.2224	17.3003	15.3493	9.55321	8.22169	8.13949
58023	NM_131511	fzd9b	frizzled class receptor 9b	781	542	502	427	400	380	protein_coding	NP_571586.1	ZDB-GENE-000906-4	.	7.33075	6.09164	6.51107	9.8356	7.69609	7.70587	18.1125	15.6905	16.6512	21.204	19.0502	19.7974
58024	NM_131512	coil	coilin p80	163	133	125	125	165	112	protein_coding	NP_571587.2	ZDB-GENE-000330-8	.	1.7165	2.01071	1.53801	1.64079	1.50866	1.53789	4.24105	5.17908	3.93326	3.53727	3.73439	3.95104
58025	NM_131513	ccnb1	cyclin B1	1069	735	777	662	790	899	protein_coding	NP_571588.1	ZDB-GENE-000406-10	.	13.2731	14.0801	18.012	15.7177	12.1947	13.9432	32.7946	36.2668	46.0632	33.8848	30.1857	35.8219
58026	NM_131514	psen2	presenilin 2	472	589	573	512	562	505	protein_coding	NP_571589.2	ZDB-GENE-000330-9	.	8.469	8.27434	8.35548	5.73568	8.06424	8.49158	20.9249	21.3126	21.368	12.3652	19.9615	21.816
58027	NM_131515	spon1a	spondin 1a	333	401	378	380	415	297	protein_coding	NP_571590.1	ZDB-GENE-000427-9	.	3.64016	3.53052	2.84145	2.34144	3.17693	3.2439	8.99397	9.0937	7.26663	5.04776	7.86388	8.33401
58028	NM_131516	pvalb2	parvalbumin 2	249307	134107	116357	153451	144350	120599	protein_coding	NP_571591.1	ZDB-GENE-000322-4	.	6471.02	5411.27	5085	7713.31	4681.86	4393.25	15988.3	13938	13004.2	16628.6	11589	11286.8
58029	NM_131517,XM_005174346	spon1b	spondin 1b	937	1380	1466	1076	1399	1499	protein_coding	NP_571592.1;XP_005174403.1	ZDB-GENE-000427-10	.	8.46635	9.88852	12.0751	5.49445	9.11436	10.4771	20.9183	25.4703	30.8804	11.8451	22.5608	26.9169
58031	NM_131518	cd81a	CD81 molecule a	26815	23767	22394	20637	20995	21452	protein_coding	NP_571593.2	ZDB-GENE-000831-5	.	161.591	146.141	167.956	154.047	154.07	156.998	399.253	376.422	429.524	332.101	381.371	403.349
58032	NM_131519	edn1	endothelin 1	246	132	92	136	139	95	protein_coding	NP_571594.1	ZDB-GENE-000920-1	.	3.38398	3.08449	2.36766	4.49445	2.71733	2.05458	8.361	7.94485	6.05496	9.68931	6.72621	5.27849
58035	NM_131521	fbxw4	F-box and WD repeat domain containing 4	729	591	466	463	431	379	protein_coding	NP_571596.1	ZDB-GENE-000516-1	.	7.72254	6.38247	6.30997	8.92633	8.15686	6.95236	19.0805	16.4396	16.1369	19.2437	20.1907	17.8615
58037	NM_131522	actn3a	actinin alpha 3a	51563	43162	33944	40945	47440	35524	protein_coding	NP_571597.1	ZDB-GENE-000329-9	.	384.361	395.874	333.425	355.12	335.428	285.288	949.663	1019.67	852.689	765.582	830.287	732.944
58038	NM_131523	stx1b	syntaxin 1B	1106	1529	1546	1067	1526	1426	protein_coding	NP_571598.1	ZDB-GENE-000330-4	.	36.8956	46.8938	49.2985	28.0398	43.7638	47.8507	91.1602	120.786	126.074	60.4494	108.329	122.935
58039	NM_131524,XM_005170070,XM_005170071,XM_005170072	dazl	deleted in azoospermia-like	8	18	4	10	25	19	protein_coding	NP_571599.1;XP_005170127.1;XP_005170128.1;XP_005170129.1	ZDB-GENE-000405-6	.	0.134474	0.302642	0.263827	0.078585	0.198182	0.049244	0.332254	0.779526	0.674702	0.169416	0.490561	0.126514
58040	NM_131525,XM_005158849,XM_005158850,XM_005158851	sptb	spectrin, beta, erythrocytic	5029	6139	5739	5060	5915	5372	protein_coding	NP_571600.1;XP_005158906.1;XP_005158907.1;XP_005158908.1	ZDB-GENE-000906-1	.	18.7727	19.204	19.7389	13.8229	18.8044	18.7595	46.3829	49.4645	50.4796	29.7999	46.5466	48.1956
58041	NM_001328390,NM_001328391,NM_131526	hspe1	heat shock 10 protein 1	2724	1935	1476	1504	1686	1535	protein_coding	NP_001315319.1;NP_001315320.1;NP_571601.1	ZDB-GENE-000906-2	.	41.4325	41.1714	42.8349	54.6708	44.7315	36.4289	102.37	106.047	109.545	117.861	110.724	93.5907
58042	NM_001115090	tbr1b	T-box, brain, 1b	340	406	338	152	244	218	protein_coding	NP_001108562.1	ZDB-GENE-000323-1	.	1.17505	1.68033	1.69362	1.93623	2.61287	2.34843	2.90326	4.32811	4.33121	4.1742	6.46766	6.03342
58043	NM_131528	hoxc9a	homeobox C9a	292	319	309	314	336	333	protein_coding	NP_571603.3	ZDB-GENE-000328-5	.	6.69407	6.36296	7.1041	4.56787	5.62108	5.89777	16.5395	16.3893	18.1678	9.8476	13.9139	15.1522
58044	NM_001115091	hoxb7a	homeobox B7a	168	141	152	129	122	166	protein_coding	NP_001108563.1	ZDB-GENE-000329-2	.	3.0738	2.58852	3.94756	2.92883	2.77149	3.24581	7.59461	6.66736	10.0953	6.31409	6.86029	8.33891
58045	NM_001328159,NM_131530,XM_005172774	hoxc6b	homeobox C6b	226	312	360	367	331	399	protein_coding	NP_001315088.1;NP_571605.2;XP_005172831.1	ZDB-GENE-000822-1	.	2.76374	2.08618	2.82357	1.43637	1.86176	2.47384	6.82855	5.37347	7.22091	3.09659	4.60844	6.35562
58046	NM_131531	hoxc1a	homeo box C1a	67	71	61	59	27	59	protein_coding	NP_571606.1	ZDB-GENE-000822-2	.	1.92748	0.783265	1.93637	1.61132	1.92096	1.78716	4.76234	2.01749	4.952	3.47376	4.75496	4.59145
58047	NM_131532	hoxa9a	homeobox A9a	163	174	191	155	148	173	protein_coding	NP_571607.2	ZDB-GENE-000823-1	.	2.65186	2.25444	2.95599	2.05187	2.47016	2.92334	6.55212	5.80685	7.55954	4.4235	6.11441	7.51046
58048	NM_131533,XM_005157968	hoxa9b	homeobox A9b	298	237	209	229	294	242	protein_coding	NP_571608.1;XP_005158025.1	ZDB-GENE-000823-2	.	3.83064	4.1658	4.13537	3.59828	3.12816	2.98476	9.4646	10.73	10.5756	7.75731	7.74315	7.66824
58049	NM_131534	hoxa3a	homeobox A3a	460	456	436	346	379	357	protein_coding	NP_571609.1	ZDB-GENE-000823-3	.	6.9468	6.76889	7.17629	6.7815	7.58855	7.83762	17.1639	17.4349	18.3524	14.6198	18.784	20.1359
58050	NM_131535,XM_009294170,XM_021468131,XM_021468132,XM_021468133	hoxa4a	homeobox A4a	509	726	707	575	608	619	protein_coding	NP_571610.1;XP_009292445.1;XP_021323806.1;XP_021323807.1;XP_021323808.1	ZDB-GENE-000823-4	.	12.3198	11.5525	13.2758	7.91462	12.9335	13.656	30.4392	29.7563	33.951	17.0626	32.0143	35.084
58051	NM_131536,XM_017352263	hoxa1a	homeobox A1a	240	218	370	259	298	364	protein_coding	NP_571611.1;XP_017207752.1	ZDB-GENE-000823-5	.	1.69715	1.64398	2.22505	1.19229	1.1972	1.99178	4.19326	4.23446	5.69026	2.57039	2.96344	5.11715
58052	NM_131537	hoxb5b	homeobox B5b	632	517	584	469	533	621	protein_coding	NP_571612.2	ZDB-GENE-000823-6	.	8.63711	8.72605	11.4412	8.54088	7.87804	9.64015	21.3402	22.4761	29.2593	18.4128	19.5006	24.7668
58053	NM_131538	hoxb6b	homeobox B6b	248	180	248	214	155	227	protein_coding	NP_571613.1	ZDB-GENE-000823-7	.	6.48163	4.18034	6.87444	5.52418	4.52235	6.73585	16.0146	10.7675	17.5805	11.9092	11.1942	17.3053
58054	NM_131539	pim2	Pim-2 proto-oncogene, serine/threonine kinase	977	457	541	663	445	415	protein_coding	NP_571614.2	ZDB-GENE-000831-6	.	8.00217	4.77392	5.0033	8.65682	4.56346	5.84488	19.7714	12.2964	12.7952	18.6627	11.296	15.0163
58055	NM_131540	hoxa5a	homeobox A5a	220	191	221	234	211	246	protein_coding	NP_571615.1	ZDB-GENE-000823-9	.	10.2205	8.22124	10.7798	7.04915	6.90941	8.63653	25.2523	21.1758	27.5679	15.1968	17.1029	22.1884
58056	NM_131541	hoxb10a	homeo box B10a	322	294	310	291	234	232	protein_coding	NP_571616.1	ZDB-GENE-000328-2	.	4.0815	2.91212	3.25476	3.31341	3.41236	3.89199	10.0844	7.50086	8.3236	7.14318	8.44663	9.99903
58057	NM_001312866	pou4f1	POU class 4 homeobox 1	133	159	205	79	103	142	protein_coding	NP_001299795.1	ZDB-GENE-000523-2	.	0.863291	1.00332	1.55616	1.06546	1.444	2.0105	2.13299	2.5843	3.97966	2.29697	3.57433	5.16523
58059	NM_131543	hoxc13a	homeobox C13a	195	148	211	128	153	146	protein_coding	NP_571618.1	ZDB-GENE-000822-4	.	3.29307	3.49785	3.75141	3.6872	3.14967	4.85587	8.13639	9.00957	9.59373	7.94901	7.79639	12.4754
58061	NM_131544,XM_005159523	hoxa11a	homeobox A11a	62	77	106	75	69	88	protein_coding	NP_571619.1;XP_005159580.1	ZDB-GENE-000823-8	.	0.563364	0.408522	0.800342	0.301324	0.43684	0.718284	1.39194	1.05225	2.04677	0.649606	1.08131	1.84537
58062	NM_131545	hoxc12b	homeobox C12b	62	37	40	32	34	23	protein_coding	NP_571620.1	ZDB-GENE-000329-17	.	1.12125	1.05558	0.786651	1.59335	1.07796	1.24754	2.77033	2.7189	2.01175	3.43501	2.66827	3.2051
58063	NM_131546	hoxc13b	homeobox C13b	92	84	61	39	62	50	protein_coding	NP_571621.2	ZDB-GENE-000822-5	.	0.751032	1.04641	0.956514	1.29068	1.3355	1.05155	1.85562	2.69529	2.44616	2.7825	3.30577	2.70157
58065	NM_001115094	notch2	notch 2	2470	4132	4938	4060	4628	4823	protein_coding	NP_001108566.2	ZDB-GENE-000329-4	.	12.056	12.2181	14.3209	5.38142	10.1584	13.1288	29.7876	31.4707	36.6237	11.6015	25.1452	33.7297
58066	NM_131549	notch3	notch 3	2540	4058	4336	3043	3509	3189	protein_coding	NP_571624.2	ZDB-GENE-000329-5	.	11.5157	11.8041	12.0675	7.05199	12.7138	14.6923	28.4527	30.4044	30.861	15.203	31.4705	37.7465
58068	NM_131550	pcxb	pyruvate carboxylase b	8922	8882	6779	5495	5644	4277	protein_coding	NP_571625.2	ZDB-GENE-000831-1	.	29.3164	26.7678	22.8182	34.9249	39.2341	32.3858	72.4338	68.9469	58.3544	75.2925	97.1164	83.2034
58069	NM_131551	mespaa	mesoderm posterior aa	0	0	0	0	0	0	protein_coding	NP_571626.1	ZDB-GENE-000406-8	.	0	0	0	0	0	0	0	0	0	0	0	0
58070	NM_131552	mespba	mesoderm posterior ba	5	0	0	0	0	0	protein_coding	NP_571627.1	ZDB-GENE-000406-9	.	0	0	0	0.097529	0	0	0	0	0	0.210256	0	0
58071	NM_152893,XM_005161930,XM_021469840	tnnt2a	troponin T type 2a (cardiac)	311	261	241	277	239	200	protein_coding	NP_690853.1;XP_005161987.1;XP_021325515.1	ZDB-GENE-000626-1	.	7.63661	5.77605	5.64396	6.34844	6.03291	6.05281	18.8682	14.8776	14.4337	13.6862	14.9333	15.5505
58072	NM_131553	fzd8b	frizzled class receptor 8b	120	112	121	73	95	58	protein_coding	NP_571628.1	ZDB-GENE-000328-4	.	0.866113	0.997986	0.681475	1.04831	1.10471	1.28472	2.13996	2.57056	1.74278	2.25999	2.7345	3.30062
58073	NM_130918	fzd8a	frizzled class receptor 8a	650	712	833	628	785	811	protein_coding	NP_570993.2	ZDB-GENE-000328-3	.	7.22462	8.02706	9.3305	5.4881	6.78166	8.58099	17.8503	20.6756	23.8615	11.8315	16.7867	22.0457
58074	NM_131555	dct	dopachrome tautomerase	1154	897	644	876	860	676	protein_coding	NP_571630.2	ZDB-GENE-000508-1	.	14.0541	12.2683	10.8461	13.5849	11.9139	9.24962	34.7244	31.5999	27.7375	29.2868	29.4907	23.7635
58075	NM_131556	fgd	faciogenital dysplasia	159	217	246	126	136	170	protein_coding	NP_571631.2	ZDB-GENE-000517-1	.	1.30753	1.2559	1.76262	1.21137	1.86278	2.28398	3.23059	3.23488	4.50767	2.61151	4.61094	5.86784
58076	NM_001326364,NM_131557,XM_017358955,XM_017358958	gata6	GATA binding protein 6	411	575	693	469	553	555	protein_coding	NP_001313293.1;NP_571632.2;XP_017214444.1;XP_017214447.1	ZDB-GENE-000622-1	.	6.11909	6.35346	7.32853	3.96128	6.33126	8.12982	15.1188	16.3649	18.7417	8.53988	15.6718	20.8866
58077	NM_131558	zic2a	zic family member 2 (odd-paired homolog, Drosophila), a	1748	1618	1523	942	1103	1058	protein_coding	NP_571633.1	ZDB-GENE-000710-4	.	9.08418	9.45775	10.1958	12.3699	12.9185	13.1468	22.4448	24.3607	26.0743	26.6676	31.9772	33.7758
58078	NM_001079816	mxtx2	mix-type homeobox gene 2	6	0	0	0	0	0	protein_coding	NP_001073284.1	ZDB-GENE-000710-6	.	0	0	0	0.084846	0	0	0	0	0	0.182914	0	0
58080	NM_131561	axin2	axin 2 (conductin, axil)	2445	2257	2297	1652	2014	1812	protein_coding	NP_571636.1	ZDB-GENE-000403-2	.	14.2778	15.4709	15.6572	15.502	16.1437	17.7731	35.277	39.8491	40.0411	33.4198	39.9606	45.6614
58081	NM_131562	baxa	bcl2-associated X protein, a	976	776	739	710	700	860	protein_coding	NP_571637.1	ZDB-GENE-000511-6	.	10.9563	9.60918	13.2784	11.051	9.91436	10.2072	27.0704	24.7508	33.9576	23.8243	24.5411	26.2237
58082	NM_131563	tnnc2	troponin C type 2 (fast)	58941	50185	38377	41658	54021	39770	protein_coding	NP_571638.1	ZDB-GENE-000322-2	.	851.986	982.148	813.281	884.41	849.71	702.737	2105.05	2529.76	2079.85	1906.65	2103.29	1805.42
58083	NM_131564	appa	amyloid beta (A4) precursor protein a	3082	5508	5531	3998	4961	4844	protein_coding	NP_571639.1	ZDB-GENE-000616-13	.	20.6781	22.8124	25.0506	11.6944	23.5858	25.6137	51.0906	58.7587	64.0634	25.2113	58.3821	65.8051
58084	NM_131565,XM_005163151	tnnt3a	troponin T type 3a (skeletal, fast)	6923	7018	7459	4462	9343	7873	protein_coding	NP_571640.1;XP_005163208.3	ZDB-GENE-000322-3	.	115.023	214.384	202.614	131.009	149.9	172.904	284.194	552.198	518.158	282.435	371.049	444.214
58085	NM_131566	prph2a	peripherin 2a (retinal degeneration, slow)	5341	4035	3507	1696	2338	1819	protein_coding	NP_571641.1	ZDB-GENE-000616-8	.	20.8976	25.6046	22.4125	48.2878	41.1629	38.6899	51.6329	65.9509	57.3169	104.101	101.891	99.3995
58089	NM_001310093,XM_017353602	trpc4apb	transient receptor potential cation channel, subfamily C, member 4 associated protein b	1657	1045	980	952	877	812	protein_coding	NP_001297022.1;XP_017209091.1	ZDB-GENE-000330-2	.	8.98354	7.33867	7.64995	11.475	8.29362	8.21612	22.1962	18.9025	19.5637	24.7381	20.5292	21.1083
58090	NM_131569	trpc4apa	transient receptor potential cation channel, subfamily C, member 4 associated protein a	2135	1994	1909	1538	1820	1636	protein_coding	NP_571644.1	ZDB-GENE-000330-3	.	11.7705	12.3775	12.5147	11.9892	12.6345	13.0805	29.0821	31.8812	32.0047	25.8469	31.2741	33.6056
58092	NM_131571	smad3a	SMAD family member 3a	450	647	575	571	466	558	protein_coding	NP_571646.1	ZDB-GENE-000509-3	.	6.34578	4.60616	6.19968	3.66797	5.95717	5.72782	15.6789	11.8643	15.8548	7.90755	14.7458	14.7155
58093	NM_131572	dap	death-associated protein	995	996	975	708	766	795	protein_coding	NP_571647.1	ZDB-GENE-000511-3	.	23.4932	22.5913	26.3712	24.223	27.372	28.957	58.046	58.1895	67.4408	52.2209	67.7541	74.3944
58094	NM_131573,XM_017357715	dap1b	death associated protein 1b	1821	1391	1120	829	1207	1055	protein_coding	NP_571648.1;XP_017213204.1	ZDB-GENE-000511-4	.	32.8999	42.4945	41.4879	52.7405	45.6695	39.6087	81.2877	109.455	106.1	113.7	113.046	101.76
58096	NM_131575	plrdgb	PITP-less RdgB-like protein	329	292	221	236	273	235	protein_coding	NP_571650.1	ZDB-GENE-000406-3	.	2.12343	2.18703	2.11874	2.17536	2.17484	1.78461	5.24649	5.63323	5.41838	4.68973	5.3834	4.5849
58097	NM_131576	myf5	myogenic factor 5	98	57	67	68	52	51	protein_coding	NP_571651.1	ZDB-GENE-000616-6	.	1.43899	0.966246	1.07926	1.52443	0.990523	1.26134	3.55541	2.4888	2.76006	3.28643	2.45185	3.24056
58098	NM_131577,XM_005163022	arntl1a	aryl hydrocarbon receptor nuclear translocator-like 1a	1520	1199	1241	820	954	976	protein_coding	NP_571652.1;XP_005163079.1	ZDB-GENE-000509-1	.	10.2652	10.6399	12.2098	13.9858	12.4247	13.9166	25.3628	27.4056	31.2248	30.1512	30.755	35.7537
58099	NM_131578,XR_002456012	arntl2	aryl hydrocarbon receptor nuclear translocator-like 2	455	535	993	300	581	618	protein_coding	NP_571653.2	ZDB-GENE-000509-2	.	3.29983	5.69142	6.71294	3.64604	4.69484	9.48733	8.15311	14.6596	17.1674	7.86028	11.6212	24.3742
58100	NM_001270595,NM_131579,XM_005172305	badb	BCL2-associated agonist of cell death b	360	251	228	249	188	210	protein_coding	NP_001257524.1;NP_571654.1;XP_005172362.1	ZDB-GENE-000616-1	.	6.0244	4.04268	5.05468	6.38576	5.0163	4.93285	14.8849	10.4129	12.9267	13.7667	12.4169	12.6731
58101	NM_131580	rplp0	ribosomal protein, large, P0	115537	59534	57300	49914	50141	46631	protein_coding	NP_571655.2	ZDB-GENE-000629-1	.	1384.42	1236.27	1293.2	2351.08	1367.01	1422.94	3420.56	3184.3	3307.18	5068.56	3383.78	3655.73
58103	NM_131581,XM_009291667	or111-10	odorant receptor, family D, subfamily 111, member 10	3	6	1	0	0	3	protein_coding	NP_571656.1;XP_009289942.1	ZDB-GENE-000329-10	.	0	0	0.050939	0.042897	0.092362	0.012125	0	0	0.13027	0.09248	0.228623	0.031151
58104	NM_131582	or111-7	odorant receptor, family D, subfamily 111, member 7	3	10	4	7	0	4	protein_coding	NP_571657.1	ZDB-GENE-000329-15	.	0.128111	0	0.073226	0.044347	0.159516	0.060953	0.316531	0	0.187265	0.095605	0.39485	0.156597
58107	NM_131584	per3	period circadian clock 3	3416	4204	3494	3649	3383	3074	protein_coding	NP_571659.1	ZDB-GENE-000804-1	.	23.1174	19.0524	19.4707	15.8791	22.0503	19.82	57.1177	49.0742	49.7936	34.2329	54.5813	50.9202
58108	NM_131585,XM_017356903	fth1a	ferritin, heavy polypeptide 1a	23724	19418	14395	14686	15327	12877	protein_coding	NP_571660.1;XP_017212392.1	ZDB-GENE-000831-2	.	410.008	379.552	359.262	485.444	447.423	359.856	1013.03	977.628	918.764	1046.54	1107.51	924.518
58109	NM_131586	valopa	vertebrate ancient long opsin a	93	122	79	82	64	60	protein_coding	NP_571661.1	ZDB-GENE-000427-4	.	1.32174	0.919347	0.959535	1.09972	1.62552	1.14213	3.26571	2.368	2.45388	2.37081	4.02367	2.93429
58110	NM_001328412,NM_131587,XM_005167853	gabpa	GA binding protein transcription factor, alpha subunit	678	595	586	427	531	462	protein_coding	NP_001315341.1;NP_571662.1;XP_005167910.1	ZDB-GENE-011010-2	.	5.10878	7.00499	5.85575	7.37285	6.73586	6.66138	12.6226	18.0431	14.9753	15.8947	16.6733	17.114
58111	NM_131588	or103-1	odorant receptor, family C, subfamily 103, member 1	2	3	1	3	4	6	protein_coding	NP_571663.1	ZDB-GENE-000329-13	.	0.029715	0.044068	0.08638	0.018185	0.027961	0.006359	0.073419	0.113509	0.220906	0.039205	0.069211	0.016338
58112	NM_131589	nkx2.4b	NK2 homeobox 4b	94	65	39	28	43	48	protein_coding	NP_571664.1	ZDB-GENE-000830-1	.	0.725519	0.989777	1.24325	1.78572	1.39729	0.905683	1.79258	2.54941	3.17945	3.84972	3.45871	2.32682
58113	NM_131590	cd74a	CD74 molecule, major histocompatibility complex, class II invariant chain a	173	103	77	44	25	30	protein_coding	NP_571665.1	ZDB-GENE-000901-1	.	1.12854	0.561551	0.778611	3.30204	2.22278	1.77959	2.78835	1.44641	1.99119	7.11867	5.50206	4.572
58114	NM_131591	actc1b	actin, alpha, cardiac muscle 1b	462045	407642	319427	404793	478953	351401	protein_coding	NP_571666.1	ZDB-GENE-000322-1	.	9632.48	10131.5	8360.86	8066.58	8030.57	6805.59	23799.5	26096.1	21381.8	17390.2	19878.1	17484.4
58115	NM_131592	or111-5	odorant receptor, family D, subfamily 111, member 5	0	11	14	2	5	3	protein_coding	NP_571667.1	ZDB-GENE-000329-14	.	0.028479	0.075782	0.050539	0	0.158482	0.228643	0.070365	0.195194	0.129247	0	0.392291	0.587414
58116	NM_131593,XM_005157696	or111-1	odorant receptor, family D, subfamily 111, member 1	19	8	21	11	11	21	protein_coding	NP_571668.1;XP_005157753.1	ZDB-GENE-000329-16	.	0.321979	0.284339	0.333497	0.412951	0.192653	0.293971	0.795532	0.732384	0.852875	0.890255	0.476874	0.75525
58117	NM_131594	ctnnbip1	catenin, beta interacting protein 1	1167	1218	1142	637	627	830	protein_coding	NP_571669.1	ZDB-GENE-000906-3	.	9.09793	7.9635	11.8543	12.2356	14.4075	14.6001	22.4788	20.5119	30.3158	26.3781	35.663	37.5097
58118	NM_001308648,NM_001308649,NM_131595,XM_009303234	bdnf	brain-derived neurotrophic factor	801	599	465	531	427	417	protein_coding	NP_001295577.1;NP_001295578.1;NP_571670.2;XP_009301509.1	ZDB-GENE-000412-1	.	6.122	3.96212	4.17432	6.96835	5.75635	4.27696	15.126	10.2054	10.6753	15.0226	14.2487	10.9881
58119	NM_131596,XM_009292255	adar	adenosine deaminase, RNA-specific	1420	1709	1923	1151	1431	1233	protein_coding	NP_571671.2;XP_009290530.1	ZDB-GENE-000616-5	.	4.72376	5.25108	5.10322	4.29496	5.80783	7.08793	11.6713	13.5254	13.0508	9.25924	14.3761	18.2098
58120	NM_131597,XM_021468514	nme6	NME/NM23 nucleoside diphosphate kinase 6	168	165	155	134	164	138	protein_coding	NP_571672.2;XP_021324189.1	ZDB-GENE-000710-3	.	3.48195	3.76158	3.64358	3.27508	3.51279	3.61508	8.60307	9.68886	9.31795	7.06055	8.69522	9.28761
58121	NM_203469	or103-4	odorant receptor, family C, subfamily 103, member 4	0	0	0	0	0	0	protein_coding	NP_982294.1	ZDB-GENE-000329-12	.	0	0	0	0	0	0	0	0	0	0	0	0
58122	NM_131599	mcl1a	MCL1, BCL2 family apoptosis regulator a	3908	2317	1887	2751	2276	1661	protein_coding	NP_571674.1	ZDB-GENE-000511-7	.	66.5588	48.9524	40.1756	69.3692	46.4029	40.8706	164.451	126.089	102.743	149.549	114.861	105.002
58123	NM_001313736,XM_009293954	hsf1	heat shock transcription factor 1	1029	974	1128	881	781	926	protein_coding	NP_001300665.1;XP_009292229.1	ZDB-GENE-000616-16	.	4.40128	3.4511	4.61261	3.75966	4.0384	5.0387	10.8745	8.88913	11.7961	8.10522	9.99626	12.9451
58125	NM_131602,XM_017351359,XM_021466747,XR_001795977,XR_225138	dedd1	death effector domain-containing 1	3530	3176	2922	2842	2539	2350	protein_coding	NP_571677.2;XP_017206848.1;XP_021322422.1	ZDB-GENE-000616-2	.	20.1222	15.9334	14.9034	16.2994	17.024	17.8206	49.7173	41.0403	38.1133	35.139	42.1397	45.7834
58126	NM_131603,XM_021475829,XM_021475832	runx1	runt-related transcription factor 1	22	44	61	38	42	37	protein_coding	NP_571678.1;XP_021331504.1;XP_021331507.1	ZDB-GENE-000605-1	.	0.441459	0.325554	0.43185	0.18907	0.320282	0.535831	1.09074	0.838542	1.1044	0.407605	0.792795	1.37662
58127	NM_131604	runx3	runt-related transcription factor 3	315	355	405	317	301	377	protein_coding	NP_571679.2	ZDB-GENE-000605-2	.	1.57816	1.33353	1.87431	1.14963	1.46302	1.80594	3.89926	3.43483	4.7933	2.47842	3.62142	4.63971
58128	NM_131605	fabp7a	fatty acid binding protein 7, brain, a	5935	6179	5755	3427	6215	5111	protein_coding	NP_571680.1	ZDB-GENE-000627-1	.	149.338	240.736	222.706	189.73	222.919	224.545	368.979	620.075	569.54	409.028	551.793	576.885
58129	NM_131606,XM_009307184,XM_009307188,XM_017358795,XM_021480653,XM_021480654,XM_021480655,XM_021480656,XM_021480657,XM_021480658,XM_021480659,XM_021480660,XM_021480661	fgfr3	fibroblast growth factor receptor 3	2839	3611	3999	3048	3586	3926	protein_coding	NP_571681.2;XP_009305459.1;XP_009305463.1;XP_017214284.1;XP_021336328.1;XP_021336329.1;XP_021336330.1;XP_021336331.1;XP_021336332.1;XP_021336333.1;XP_021336334.1;XP_021336335.1;XP_021336336.1	ZDB-GENE-000816-1	.	11.1494	11.6438	14.3894	7.60534	10.9201	13.1227	27.5476	29.9914	36.7989	16.3959	27.0305	33.7139
58130	NM_131607	tradd	tnfrsf1a-associated via death domain	339	305	226	231	318	221	protein_coding	NP_571682.1	ZDB-GENE-000511-5	.	5.48265	6.70872	5.2365	5.90869	5.98538	4.79017	13.5463	17.2799	13.3916	12.7382	14.8156	12.3066
58131	NM_131608,XM_005164770,XM_021475139	apaf1	apoptotic peptidase activating factor 1	1021	1233	1044	947	1035	961	protein_coding	NP_571683.1;XP_005164827.1;XP_021330814.1	ZDB-GENE-000616-4	.	7.00024	6.67476	7.02618	5.43294	7.44542	6.80557	17.2959	17.1925	17.9685	11.7125	18.4297	17.4844
58132	NM_131609,XM_021476312	her7	hairy and enhancer of split related-7	0	6	3	5	3	0	protein_coding	NP_571684.1;XP_021331987.1	ZDB-GENE-000427-6	.	0.136529	0.063481	0	0	0.117988	0.06114	0.337331	0.16351	0	0	0.292057	0.157077
58133	NM_001351718,NM_199210	ngfb	nerve growth factor b (beta polypeptide)	123	77	78	108	100	71	protein_coding	NP_001338647.1;NP_954680.2	ZDB-GENE-000629-2	.	2.34415	1.90932	1.52563	2.04197	1.39066	1.55073	5.79184	4.91791	3.90159	4.40217	3.44232	3.98403
58134	NM_131610,XM_021469375	adarb1a	adenosine deaminase, RNA-specific, B1a	534	753	680	513	502	497	protein_coding	NP_571685.2;XP_021325050.1	ZDB-GENE-000627-2	.	2.56252	2.23757	2.48566	1.95932	3.12207	3.03858	6.33137	5.76342	6.35673	4.22398	7.72809	7.80652
58136	NM_131612,XM_017351360	pbx2	pre-B-cell leukemia homeobox 2	1660	1398	1409	1264	1195	1196	protein_coding	NP_571687.1;XP_017206849.1	ZDB-GENE-000405-5	.	10.2738	8.62447	9.70843	9.9063	9.40529	10.2494	25.3841	22.2144	24.828	21.3564	23.281	26.3321
58137	NM_001328413,NM_131613,XM_005168991,XM_005168994,XM_005168996,XM_005168997,XM_005168998,XM_005168999,XM_009303327,XM_009303328,XM_009303329,XM_009303331,XM_009303332,XM_009303333,XM_009303334,XM_009303335,XM_009303336,XM_009303337,XM_009303338,XM_021477595,XM_021477597,XM_021477598	celf1	cugbp, Elav-like family member 1	2324	3360	3912	2600	2896	3140	protein_coding	NP_001315342.1;NP_571688.1;XP_005169048.1;XP_005169051.1;XP_005169053.1;XP_005169054.1;XP_005169055.1;XP_005169056.1;XP_009301602.1;XP_009301603.1;XP_009301604.1;XP_009301606.1;XP_009301607.1;XP_009301608.1;XP_009301609.1;XP_009301610.1;XP_009301611.1;XP_009301612.1;XP_009301613.1;XP_021333270.1;XP_021333272.1;XP_021333273.1	ZDB-GENE-000501-1	.	13.5813	12.5425	15.9881	8.23558	13.4257	17.5034	33.5561	32.3061	40.8874	17.7546	33.2326	44.9686
58138	NM_131614,NM_131615,XM_017358962	pbx1a	pre-B-cell leukemia homeobox 1a	568	752	929	494	586	604	protein_coding	NP_571689.1;NP_571690.1;XP_017214451.1	ZDB-GENE-000405-1	.	5.89367	6.92833	7.22336	5.04972	8.37101	10.6172	14.5619	17.8456	18.4728	10.8864	20.7208	27.2771
58140	NM_001098243,NM_001328420,NM_131616,XM_009304083,XM_009304084,XM_009304085,XM_009304086,XM_009304088,XM_009304091,XM_017357367	pbx3b	pre-B-cell leukemia homeobox 3b	2545	3043	3236	1906	2349	2361	protein_coding	NP_001091713.1;NP_001315349.1;NP_571691.1;XP_009302358.1;XP_009302359.1;XP_009302360.1;XP_009302361.1;XP_009302363.1;XP_009302366.1;XP_017212856.1	ZDB-GENE-000405-3	.	15.1658	16.7367	18.8648	15.2532	20.4865	23.2811	37.4711	43.1094	48.2442	32.8834	50.7103	59.8122
58141	NM_131617	gart	phosphoribosylglycinamide formyltransferase	501	799	795	471	842	820	protein_coding	NP_571692.1	ZDB-GENE-000616-14	.	4.31553	6.86873	7.52065	3.37161	6.06454	6.53191	10.6627	17.6921	19.233	7.26864	15.0116	16.7813
58142	NM_001115089,NM_001130666	myhz1.1	myosin, heavy polypeptide 1.1, skeletal muscle	767912	676085	561660	622135	745231	569540	protein_coding	NP_001108561.1;NP_001124138.2	ZDB-GENE-000322-5	.	3103.74	3304.97	2840.98	2810.69	2792.32	2508.79	7668.6	8512.76	7265.42	6059.39	6911.85	6445.41
58143	NM_131619	mylz3	myosin, light polypeptide 3, skeletal muscle	113008	75456	74157	76906	75039	71338	protein_coding	NP_571694.1	ZDB-GENE-000322-6	.	2389.5	2072.56	2216.2	2576.07	1940.9	2062.95	5903.9	5338.37	5667.62	5553.58	4804.33	5299.98
58145	NM_131621,XM_005156879,XM_009307349,XM_021480662,XM_021480663,XM_021480664,XM_021480665	bmpr1aa	bone morphogenetic protein receptor, type IAa	2043	1982	1838	1672	1601	1877	protein_coding	NP_571696.2;XP_005156936.1;XP_009305624.1;XP_021336337.1;XP_021336338.1;XP_021336339.1;XP_021336340.1	ZDB-GENE-000502-1	.	12.0393	10.2636	13.6039	10.7841	11.8036	11.6519	29.7462	26.4364	34.79	23.2489	29.2175	29.9352
58146	NM_131622	hey2	hes-related family bHLH transcription factor with YRPW motif 2	76	77	89	62	108	32	protein_coding	NP_571697.2	ZDB-GENE-000526-1	.	0.970118	1.50662	0.493558	0.880373	0.994708	1.25475	2.39693	3.88066	1.26221	1.89794	2.46221	3.22361
58147	NM_131623	p2rx3a	purinergic receptor P2X, ligand-gated ion channel, 3a	185	137	126	138	130	129	protein_coding	NP_571698.1	ZDB-GENE-000427-3	.	2.4117	2.01347	2.24622	2.36954	1.98795	1.96703	5.95873	5.18618	5.7444	5.10836	4.9208	5.05355
58148	NM_131624	slc34a2a	solute carrier family 34 (type II sodium/phosphate cotransporter), member 2a	922	533	346	668	279	209	protein_coding	NP_571699.1	ZDB-GENE-000524-1	.	7.67873	2.84685	2.39283	7.77362	5.0724	3.55831	18.9723	7.33275	6.11934	16.7587	12.5557	9.14177
58149	NM_131625	pdp2	putative pyruvate dehydrogenase phosphatase isoenzyme 2	289	305	255	141	206	200	protein_coding	NP_571700.1	ZDB-GENE-000921-2	.	2.43863	3.17743	3.45331	3.67169	4.36828	3.95752	6.02527	8.18423	8.83138	7.91558	10.8128	10.1674
58150	NM_131626	hand2	heart and neural crest derivatives expressed 2	425	383	364	263	301	361	protein_coding	NP_571701.3	ZDB-GENE-000511-1	.	4.80189	4.87602	6.59142	5.69634	5.78525	5.94366	11.8643	12.5594	16.8567	12.2804	14.3203	15.27
58151	NM_131627	cxcl14	chemokine (C-X-C motif) ligand 14	1532	1354	1120	1152	1115	1241	protein_coding	NP_571702.1	ZDB-GENE-000619-1	.	19.9858	17.1878	21.5217	19.4989	19.436	17.3865	49.3801	44.2714	55.0389	42.0366	48.1101	44.6681
58152	NM_131628,XM_005162268,XM_009296871,XM_009296874,XM_021469841,XM_021469842,XM_021469843,XR_002456539	scn8aa	sodium channel, voltage gated, type VIII, alpha subunit a	6451	7748	7282	6006	6874	6158	protein_coding	NP_571703.1;XP_005162325.1;XP_009295146.1;XP_009295149.1;XP_021325516.1;XP_021325517.1;XP_021325518.1	ZDB-GENE-000828-1	.	18.7748	19.2662	19.4294	15.1158	20.3475	20.6145	46.3879	49.6248	49.688	32.5873	50.3663	52.9613
58153	NM_131629	slc40a1	solute carrier family 40 (iron-regulated transporter), member 1	3889	3495	3189	3015	2986	3155	protein_coding	NP_571704.1	ZDB-GENE-000511-8	.	24.0585	21.1783	25.1685	22.7699	23.0902	22.7857	59.4428	54.5497	64.3651	49.0883	57.1553	58.5395
58154	NM_131630	dnajc3b	DnaJ (Hsp40) homolog, subfamily C, member 3b	1622	1234	1277	1165	1182	1202	protein_coding	NP_571705.1	ZDB-GENE-000831-4	.	9.96592	8.98727	10.2764	10.1782	8.73779	9.77806	24.6234	23.1489	26.2806	21.9425	21.6287	25.1211
58215	NM_131631,XM_021468899	fech	ferrochelatase	1356	1576	1136	953	1075	972	protein_coding	NP_571706.1;XP_021324574.1	ZDB-GENE-000928-1	.	10.2106	9.19534	9.48701	11.1231	12.3643	10.7339	25.2279	23.6848	24.2617	23.9796	30.6055	27.5769
58216	NM_131632	atoh7	atonal bHLH transcription factor 7	106	63	60	0	1	4	protein_coding	NP_571707.1	ZDB-GENE-000926-1	.	0	0.012603	0.115431	2.26014	1.50836	1.54476	0	0.032462	0.2952	4.87249	3.73364	3.96869
60309	NM_131633,XM_017351000,XM_021481452,XM_021481453,XM_021481454,XM_021481455,XM_021481456,XM_021481457,XM_021481458,XM_021481459,XM_021481460,XM_021481461	robo2	roundabout, axon guidance receptor, homolog 2 (Drosophila)	2686	4581	5299	3017	3981	4087	protein_coding	NP_571708.1;XP_017206489.1;XP_021337127.1;XP_021337128.1;XP_021337129.1;XP_021337130.1;XP_021337131.1;XP_021337132.1;XP_021337133.1;XP_021337134.1;XP_021337135.1;XP_021337136.1	ZDB-GENE-001019-1	.	13.8825	14.3012	16.7454	7.57464	14.5238	18.266	34.3003	36.8361	42.824	16.3297	35.9507	46.9278
60310	NM_131634,XM_005158695	hmx3a	H6 family homeobox 3a	329	251	265	198	185	189	protein_coding	NP_571709.2;XP_005158752.1	ZDB-GENE-001020-1	.	2.85628	2.3675	2.72235	3.47591	3.00591	3.38621	7.05719	6.09807	6.96204	7.49349	7.44055	8.69962
60632	NM_001007185,XM_005163660	wnt3a	wingless-type MMTV integration site family, member 3A	86	136	167	92	158	164	protein_coding	NP_001007186.1;XP_005163717.1	ZDB-GENE-001106-1	.	0.710401	1.10365	1.43856	0.485369	1.04683	1.28975	1.75523	2.84272	3.67892	1.04638	2.59124	3.31353
60634	NM_131636,XM_005155837,XM_005155838,XM_017358246,XM_021479660	fezf2	FEZ family zinc finger 2	374	386	261	90	148	135	protein_coding	NP_571711.2;XP_005155894.1;XP_005155895.1;XP_017213735.1;XP_021335335.1	ZDB-GENE-001103-3	.	1.34504	1.84991	2.00079	4.06096	4.72674	3.46707	3.32327	4.76488	5.11675	8.75477	11.7001	8.90735
60635	NM_131637	cldn7b	claudin 7b	3586	2549	2521	2758	2538	2408	protein_coding	NP_571712.1	ZDB-GENE-001103-5	.	42.5103	34.769	37.1101	40.5539	32.5235	34.7941	105.033	89.5561	94.9041	87.4276	80.5056	89.3906
60636	NM_131638,XM_005170922,XM_005170923	pax5	paired box 5	150	178	206	68	128	140	protein_coding	NP_571713.1;XP_005170979.1;XP_005170980.1	ZDB-GENE-001030-2	.	0.771292	1.29051	1.51847	1.18861	1.66969	2.02727	1.90568	3.32402	3.88329	2.56244	4.133	5.20832
60637	XM_001339857,XM_017356403,XM_021476713	pax8	paired box 8, transcript variant X1	139	163	141	110	145	143	protein_coding	XP_001339893.5;XP_017211892.1;XP_021332388.1	ZDB-GENE-001030-3	.	1.45895	1.72866	1.88685	1.43243	1.94169	1.65301	3.60471	4.45259	4.82535	3.08809	4.80628	4.2468
60638	NM_131640	pax2b	paired box 2b	142	281	253	174	300	197	protein_coding	NP_571715.1	ZDB-GENE-001030-4	.	1.98441	3.04459	2.24003	1.18619	2.65699	2.58799	4.90301	7.84209	5.72857	2.55723	6.57687	6.64888
60639	NM_131641,XM_005168819,XM_005168822,XM_005168823,XM_009302973,XM_017356906,XM_021477600,XM_021477601,XM_021477602,XM_021477603	pax6b	paired box 6b	976	944	871	292	413	323	protein_coding	NP_571716.1;XP_005168876.1;XP_005168879.1;XP_005168880.1;XP_009301248.1;XP_017212395.1;XP_021333275.1;XP_021333276.1;XP_021333277.1;XP_021333278.1	ZDB-GENE-001031-1	.	4.36147	5.4881	4.9156	10.9522	11.9655	11.9572	10.7762	14.1359	12.571	23.6112	29.6182	30.7196
60640	NM_131642,XM_021470523	cyp19a1b	cytochrome P450, family 19, subfamily A, polypeptide 1b	29	18	6	20	25	10	protein_coding	NP_571717.2;XP_021326198.1	ZDB-GENE-001103-4	.	0.136969	0.15897	0.067479	0.150213	0.102195	0.035949	0.338418	0.409465	0.172569	0.323835	0.252964	0.092358
60641	NM_131643	sox9a	SRY (sex determining region Y)-box 9a	355	547	635	414	587	591	protein_coding	NP_571718.1	ZDB-GENE-001103-1	.	6.95079	8.76045	9.92044	4.37538	7.60434	9.54412	17.1737	22.5646	25.3702	9.43261	18.8231	24.5201
60642	NM_131644	sox9b	SRY (sex determining region Y)-box 9b	81	190	230	86	152	145	protein_coding	NP_571719.1	ZDB-GENE-001103-2	.	1.35796	2.1398	2.28565	0.936911	2.48431	3.26071	3.35519	5.51156	5.84523	2.01983	6.14942	8.37721
60645	XM_021477731	nitr1c	novel immune-type receptor 1c	0	0	0	0	0	0	protein_coding	XP_021333406.1	ZDB-GENE-001106-4	.	0	0	0	0	0	0	0	0	0	0	0	0
60646	NM_198348,XM_021477605	nitr1k	novel immune-type receptor 1k	0	0	0	0	0	0	protein_coding	NP_938162.2;XP_021333280.1	ZDB-GENE-001106-5	.	0	0	0	0	0	0	0	0	0	0	0	0
60647	NM_131649,XM_017356908,XM_017356909,XM_017356910	nitr2b	novel immune-type receptor 2b	0	0	0	0	0	0	protein_coding	NP_571724.1;XP_017212397.1;XP_017212398.1;XP_017212399.1	ZDB-GENE-001106-6	.	0	0	0	0	0	0	0	0	0	0	0	0
60649	NM_131652	nitr3a	novel immune-type receptor 3a	11	0	0	11	0	0	protein_coding	NP_571727.1	ZDB-GENE-001106-8	.	0.307401	0	0	0.235196	0	0	0.759515	0	0	0.507046	0	0
60652	NM_131654,NM_131655,NM_131656,NM_131657,NM_131658,NM_198344	nitr4a	novel immune-type receptor 4a	0	0	0	3	0	3	protein_coding	NP_571729.1;NP_571730.1;NP_571731.1;NP_571732.1;NP_571733.1;NP_938158.2	ZDB-GENE-001106-11	.	0.033311	0	0.041564	0	0	0	0.082304	0	0.106293	0	0	0
60658	NM_131660,XM_005165053	nos1	nitric oxide synthase 1 (neuronal)	713	937	828	606	719	649	protein_coding	NP_571735.1;XP_005165110.1	ZDB-GENE-001101-1	.	3.85997	4.0439	4.10966	3.30732	4.9072	4.72202	9.53707	10.416	10.5099	7.13005	12.1468	12.1315
60659	NM_001007211	nitr3b	novel immune-type receptor 3b	0	0	0	2	0	0	protein_coding	NP_001007212.1	ZDB-GENE-001106-16	.	0.053975	0	0	0	0	0	0.133359	0	0	0	0	0
63998	NM_131662,XM_005159353	stard3	StAR-related lipid transfer (START) domain containing 3	535	566	394	405	419	397	protein_coding	NP_571737.1;XP_005159410.1	ZDB-GENE-001120-2	.	4.34128	4.29753	4.35047	4.3318	4.99668	3.97828	10.7263	11.0693	11.1257	9.33867	12.3683	10.2207
63999	NM_131663	star	steroidogenic acute regulatory protein	328	275	188	258	267	200	protein_coding	NP_571738.1	ZDB-GENE-001120-3	.	6.0934	5.60948	4.73183	5.68218	5.38294	3.97788	15.0553	14.4486	12.101	12.2499	13.3244	10.2197
64000	NM_131664	lima1a	LIM domain and actin binding 1a	1282	1157	1157	867	1087	944	protein_coding	NP_571739.1	ZDB-GENE-001120-1	.	10.459	11.6545	11.3812	11.3409	11.5559	12.4913	25.8416	30.0189	29.1058	24.449	28.6045	32.0918
64256	XM_001337352,XM_005161235	efna5a	ephrin-A5a, transcript variant X2	1782	1638	1700	1356	1490	1541	protein_coding	XP_001337388.4;XP_005161292.1	ZDB-GENE-001128-1	.	7.57386	7.35506	8.56569	7.27161	7.53326	8.48378	18.7132	18.9447	21.9056	15.6764	18.6471	21.796
64260	NM_001025189,XM_021469376	vtg5	vitellogenin 5	0	4	0	10	0	0	protein_coding	NP_001020360.2;XP_021325051.1	ZDB-GENE-001201-4	.	0.068951	0	0	0	0.018192	0	0.170361	0	0	0	0.04503	0
64263	NM_131667	gch2	GTP cyclohydrolase 2	5536	2967	2510	3759	3032	2375	protein_coding	NP_571742.1	ZDB-GENE-001205-3	.	61.3714	44.0139	38.7793	66.3278	40.1059	36.6989	151.634	113.368	99.1727	142.992	99.2744	94.2842
64264	NM_175576	plp1a	proteolipid protein 1a	561	523	529	303	337	302	protein_coding	NP_783166.1	ZDB-GENE-001202-1	.	1.98946	1.96771	1.98503	2.70529	2.84517	3.11684	4.91549	5.06831	5.07645	5.83217	7.04265	8.00757
64265	NM_001278796	aox5	aldehyde oxidase 5	1654	1281	777	1085	1113	719	protein_coding	NP_001265725.1	ZDB-GENE-001205-2	.	8.10667	7.39537	5.37153	9.06762	7.92623	5.19794	20.0296	19.0486	13.7369	19.5483	19.6198	13.3542
64267	NM_131668	atp1b1a	ATPase, Na+/K+ transporting, beta 1a polypeptide	13761	13869	11886	13146	11332	11794	protein_coding	NP_571743.3	ZDB-GENE-001127-3	.	178.028	136.414	159.689	136.719	155.483	144.119	439.865	351.366	408.382	294.745	384.868	370.26
64269	NM_131669,XM_021469844	atp1b2a	ATPase, Na+/K+ transporting, beta 2a polypeptide	7279	11153	10933	8472	8706	8541	protein_coding	NP_571744.1;XP_021325519.1	ZDB-GENE-001127-2	.	68.8548	62.9368	69.7618	44.8444	74.7596	79.5087	170.124	162.109	178.406	96.6773	185.053	204.268
64270	NM_153658	epha4b	eph receptor A4b	1885	2034	1985	1563	1958	1840	protein_coding	NP_705944.1	ZDB-GENE-030826-6	.	14.1464	15.755	16.6601	12.5232	15.2471	16.0932	34.9525	40.5807	42.6058	26.998	37.7412	41.3455
64271	NM_001005919,XM_005171315,XM_005171316,XM_005171317,XM_005171318,XM_009298712	epha4a	eph receptor A4a	1161	1524	1614	1397	1685	1718	protein_coding	NP_001005919.1;XP_005171372.1;XP_005171373.1;XP_005171374.1;XP_005171375.1;XP_009296987.1	ZDB-GENE-001207-7	.	8.29617	8.83653	10.4884	5.33549	7.58432	8.62218	20.4979	22.7606	26.8227	11.5025	18.7735	22.1515
64272	NM_131670	atp1b3b	ATPase, Na+/K+ transporting, beta 3b polypeptide	2983	3114	2916	2781	3027	2721	protein_coding	NP_571745.1	ZDB-GENE-001127-1	.	47.4154	45.8802	46.397	37.3201	43.9671	44.5271	117.152	118.176	118.654	80.4562	108.832	114.396
64273	NM_131671	atp1b1b	ATPase, Na+/K+ transporting, beta 1b polypeptide	5854	5047	5093	4878	4345	4928	protein_coding	NP_571746.1	ZDB-GENE-001127-4	.	62.4196	49.4264	63.042	54.9533	53.4589	58.3529	154.224	127.31	161.221	118.47	132.327	149.916
64274	NM_131672,XM_021481056,XM_021481057	csf1ra	colony stimulating factor 1 receptor, a	583	682	792	885	889	775	protein_coding	NP_571747.1;XP_021336731.1;XP_021336732.1	ZDB-GENE-001205-1	.	7.42808	6.64816	6.48977	3.60388	4.71843	5.97795	18.353	17.1239	16.5967	7.76939	11.6795	15.3581
64275	NM_131673,XM_005157529,XM_021481462,XM_021481463	supt5h	SPT5 homolog, DSIF elongation factor subunit	1284	1441	1444	948	1250	1230	protein_coding	NP_571748.2;XP_005157586.1;XP_021337137.1;XP_021337138.1	ZDB-GENE-001207-1	.	7.32048	8.56159	9.50758	7.28127	9.20295	9.98794	18.0872	22.0525	24.3143	15.6972	22.7801	25.6603
64276	NM_001007134	lbx2	ladybird homeobox 2	233	276	228	215	229	239	protein_coding	NP_001007135.1	ZDB-GENE-001206-2	.	3.69284	3.49926	4.10599	2.94141	3.94169	3.51618	9.12412	9.01319	10.5005	6.34119	9.75689	9.03352
64277	NM_131674,XM_009302938,XM_009302939,XM_009302940	arnt2	aryl-hydrocarbon receptor nuclear translocator 2	1935	2118	2127	1316	1894	1675	protein_coding	NP_571749.1;XP_009301213.1;XP_009301214.1;XP_009301215.1	ZDB-GENE-001207-3	.	13.2936	19.5278	17.8003	16.4358	20.2254	20.874	32.8454	50.2987	45.5218	35.4329	50.0641	53.6281
64278	NM_001045564,XM_021468901	psmb7	proteasome subunit beta 7	3989	2618	2445	1992	2244	2173	protein_coding	NP_001039029.2;XP_021324576.1	ZDB-GENE-001208-4	.	57.2472	57.3837	62.4786	84.1678	62.3582	62.9465	141.444	147.806	159.781	181.452	154.356	161.718
64279	NM_131676	psmb12	proteasome subunit beta 12	0	6	11	6	0	5	protein_coding	NP_571751.1	ZDB-GENE-001208-1	.	0.19698	0	0.158329	0	0.16365	0.333722	0.48669	0	0.404905	0	0.405085	0.857375
64280	NM_131677	psmb10	proteasome subunit beta 10	3	0	8	0	0	0	protein_coding	NP_571752.1	ZDB-GENE-001208-2	.	0	0	0	0.060453	0	0.182765	0	0	0	0.130326	0	0.469547
64603	NM_131679,XM_005159319,XM_005159321	eomesa	eomesodermin homolog a	196	289	312	75	146	108	protein_coding	NP_571754.3;XP_005159376.1;XP_005159378.1	ZDB-GENE-001228-1	.	0.891295	1.54825	1.28142	1.69417	2.85311	3.19438	2.20218	3.9879	3.27707	3.65236	7.06232	8.20677
64604	NM_001328540,NM_131680	nrf1	nuclear respiratory factor 1	1640	1415	1356	825	941	1130	protein_coding	NP_001315469.1;NP_571755.2	ZDB-GENE-001221-1	.	8.24969	8.3838	11.3358	12.0678	11.7415	12.1473	20.383	21.5945	28.9897	26.0162	29.0638	31.2081
64605	NM_131681,NR_131978	htatip2	HIV-1 Tat interactive protein 2	654	484	477	389	390	372	protein_coding	NP_571756.1	ZDB-GENE-001219-1	.	6.29709	5.5012	6.63225	8.16568	6.74995	8.00491	15.5586	14.1697	16.9611	17.6039	16.7082	20.5657
64607	NM_131682	alas2	aminolevulinate, delta-, synthase 2	702	631	490	516	684	488	protein_coding	NP_571757.1	ZDB-GENE-001229-1	.	6.22471	7.33961	5.88533	6.22129	6.30371	5.29145	15.3798	18.9049	15.0509	13.4121	15.6036	13.5944
64608	NM_201287	alas1	aminolevulinate, delta-, synthase 1	3822	3939	2114	2746	2518	1548	protein_coding	NP_958444.1	ZDB-GENE-001229-2	.	40.5496	33.0601	22.857	41.4061	48.157	27.9511	100.188	85.1542	58.4536	89.2649	119.203	71.8101
64609	NM_131683	atp1a2a	ATPase, Na+/K+ transporting, alpha 2a polypeptide	2187	2869	2485	3276	2844	2266	protein_coding	NP_571758.1	ZDB-GENE-001212-6	.	25.1593	19.4155	17.4008	12.3212	18.2412	17.0812	62.1626	50.0093	44.5001	26.5625	45.1526	43.8837
64610	NM_131684	atp1a3a	ATPase, Na+/K+ transporting, alpha 3a polypeptide	4847	9518	10714	6743	8157	8566	protein_coding	NP_571759.2	ZDB-GENE-001212-7	.	38.035	40.9018	48.3118	20.0567	44.4487	54.1117	93.9754	105.352	123.551	43.2391	110.024	139.02
64611	NM_131685	atp1a3b	ATPase, Na+/K+ transporting, alpha 3b polypeptide	7395	7633	6566	7077	6779	6572	protein_coding	NP_571760.2	ZDB-GENE-001212-8	.	44.3258	37.7397	41.1518	33.9784	39.5753	36.8179	109.518	97.2076	105.24	73.2519	97.961	94.5899
64612	NM_131686	atp1a1a.1	ATPase, Na+/K+ transporting, alpha 1a polypeptide, tandem duplicate 1	19458	21891	19617	17449	19026	16672	protein_coding	NP_571761.1	ZDB-GENE-001212-1	.	150.463	145.843	143.745	123.097	156.274	151.453	371.757	375.654	367.608	265.377	386.826	389.103
64613	NM_131687	atp1a1a.2	ATPase, Na+/K+ transporting, alpha 1a polypeptide, tandem duplicate 2	9533	7898	6962	5198	6534	6942	protein_coding	NP_571762.1	ZDB-GENE-001212-2	.	48.1857	53.8459	64.3435	64.8367	60.6171	57.7898	119.055	138.693	164.55	139.777	150.046	148.47
64614	NM_131688	atp1a1a.3	ATPase, Na+/K+ transporting, alpha 1a polypeptide, tandem duplicate 3	3789	2605	2513	2684	2387	2439	protein_coding	NP_571763.1	ZDB-GENE-001212-3	.	24.6298	19.4673	22.3762	25.5099	19.787	20.6458	60.8543	50.1427	57.224	54.9951	48.9789	53.0418
64615	NM_131689	atp1a1a.4	ATPase, Na+/K+ transporting, alpha 1a polypeptide, tandem duplicate 4	20936	16149	13179	14082	13191	12309	protein_coding	NP_571764.1	ZDB-GENE-001212-4	.	130.832	108.951	114.346	142.713	124.211	109.629	323.255	280.628	292.425	307.665	307.459	281.651
64616	NM_131690	atp1a1b	ATPase, Na+/K+ transporting, alpha 1b polypeptide	11328	9109	7653	8782	9194	7619	protein_coding	NP_571765.1	ZDB-GENE-001212-5	.	80.3684	74.7995	69.7152	76.0614	69.0151	62.7052	198.571	192.664	178.287	163.976	170.834	161.098
64617	NM_131691	s1pr1	sphingosine-1-phosphate receptor 1	1568	1259	1356	1127	1086	1046	protein_coding	NP_571766.3	ZDB-GENE-001228-2	.	14.3118	12.2651	13.2898	14.6142	13.2395	15.426	35.361	31.5918	33.987	31.5058	32.7717	39.6315
64671	NM_131692	cmlc1	cardiac myosin light chain-1	667	489	464	466	432	414	protein_coding	NP_571767.2	ZDB-GENE-030522-1	.	17.4469	14.3598	15.5097	18.3364	15.1498	15.5615	43.1072	36.9872	39.664	39.5304	37.5004	39.9796
64674	NM_131693,NR_102288,XM_017353192,XM_017353193	mibp	muscle-specific beta 1 integrin binding protein	1488	960	851	939	895	780	protein_coding	NP_571768.2;XP_017208681.1;XP_017208682.1	ZDB-GENE-030404-1	.	18.3239	15.9086	15.2497	21.9383	15.5074	14.7934	45.2741	40.9764	38.9989	47.2955	38.3855	38.0061
64692	NM_131696	zp3b	zona pellucida glycoprotein 3b	36	22	25	24	15	39	protein_coding	NP_571771.1	ZDB-GENE-031124-2	.	0.404375	0.218847	0.665541	0.451548	0.307559	0.383668	0.999115	0.563693	1.70203	0.973466	0.761302	0.985694
64698	NM_131697	dcn	decorin	2037	2802	3483	2815	2984	3699	protein_coding	NP_571772.1	ZDB-GENE-010102-1	.	35.6072	33.5545	46.7812	18.9044	29.3436	39.4451	87.9768	86.4278	119.636	40.7548	72.6343	101.34
64807	NM_131698	vox	ventral homeobox	13	0	7	4	0	0	protein_coding	NP_571773.1	ZDB-GENE-010108-1	.	0.116231	0	0	0.289016	0	0.197165	0.28718	0	0	0.623073	0	0.506543
64809	NM_001311347	zbtb22b	zinc finger and BTB domain containing 22b	240	339	335	210	235	263	protein_coding	NP_001298276.1	ZDB-GENE-010110-4	.	2.95547	2.94052	3.70399	2.4861	3.957	4.22827	7.30225	7.57403	9.47246	5.35964	9.79479	10.863
64810	NM_131700	vent	ventral expressed homeobox	0	2	0	0	3	0	protein_coding	NP_571775.1	ZDB-GENE-010108-2	.	0	0.04255	0	0	0.020385	0	0	0.109599	0	0	0.050459	0
64812	NM_131702	sox19b	SRY (sex determining region Y)-box 19b	513	459	452	258	367	401	protein_coding	NP_571777.1	ZDB-GENE-010111-1	.	3.01421	3.82044	4.69268	4.40252	4.44564	4.74107	7.44739	9.84047	12.0009	9.49113	11.0043	12.1804
64815	NM_001005292	hsd17b8	hydroxysteroid (17-beta) dehydrogenase 8	282	216	186	193	241	194	protein_coding	NP_001005292.2	ZDB-GENE-010110-1	.	6.26959	6.95893	6.30233	6.73328	5.82206	5.40282	15.4907	17.9244	16.1173	14.5159	14.4114	13.8806
65088	NM_131707	oprm1	opioid receptor, mu 1	130	100	96	87	114	80	protein_coding	NP_571782.2	ZDB-GENE-010125-1	.	1.7512	2.0552	1.62388	1.93215	1.68122	1.74188	4.3268	5.29365	4.15285	4.1654	4.16152	4.47512
65089	NM_182856	fgf8b	fibroblast growth factor 8 b	167	128	128	151	140	114	protein_coding	NP_878276.1	ZDB-GENE-010122-1	.	1.93849	1.59963	1.46378	1.58108	1.367	1.47005	4.78955	4.12022	3.74342	3.40855	3.38374	3.77675
65090	XM_009304292,XM_009304293,XM_009304294	ntrk2a	neurotrophic tyrosine kinase, receptor, type 2a, transcript variant X1	1635	2205	2125	1797	1872	1940	protein_coding	XP_009302567.1;XP_009302568.1;XP_009302569.1	ZDB-GENE-010126-1	.	7.69349	6.76798	8.56566	5.43699	7.64077	8.62999	19.0088	17.4326	21.9055	11.7213	18.9132	22.1716
65223	NM_131708	try	trypsin	41488	24761	14062	11799	9833	8040	protein_coding	NP_571783.2	ZDB-GENE-010131-7	.	413.751	306.518	281.895	1067.41	718.843	441.508	1022.28	789.511	720.908	2301.16	1779.36	1134.29
65225	NM_131710	ctsd	cathepsin D	6296	4794	4431	4321	4698	4133	protein_coding	NP_571785.2	ZDB-GENE-010131-8	.	53.5695	51.782	51.2383	57.2726	49.2063	49.188	132.358	133.377	131.035	123.471	121.801	126.37
65226	NM_131711	rpa2	replication protein A2	1258	863	761	549	706	559	protein_coding	NP_571786.2	ZDB-GENE-010131-3	.	14.3379	16.4181	14.6085	24.1351	18.6794	17.8159	35.4256	42.2889	37.3593	52.0313	46.2373	45.7714
65227	NM_001115093,XM_005158384,XM_017351361	rgl2	ral guanine nucleotide dissociation stimulator-like 2	393	501	450	415	468	430	protein_coding	NP_001108565.2;XP_005158441.1;XP_017206850.1	ZDB-GENE-010131-1	.	4.94084	4.95061	5.05766	3.28006	4.76317	4.7221	12.2076	12.7515	12.9343	7.07128	11.7903	12.1317
65228	NM_131713	aspn	asporin (LRR class 1)	1579	1059	834	1144	996	937	protein_coding	NP_571788.2	ZDB-GENE-041105-7	.	17.5028	13.538	14.3349	17.721	13.4094	11.4268	43.2452	34.8705	36.6596	38.2036	33.1924	29.357
65229	NM_131714,XM_005173133	ctbp1	C-terminal binding protein 1	1014	2144	2773	1293	1645	1804	protein_coding	NP_571789.2;XP_005173190.1	ZDB-GENE-010130-1	.	8.67507	9.89346	11.9127	4.98696	11.9947	16.5271	21.434	25.483	30.4652	10.7511	29.6904	42.4604
65230	NM_001195491,NM_131715	ctbp2a	C-terminal binding protein 2a	1040	1382	1238	781	1031	1008	protein_coding	NP_001182420.1;NP_571790.1	ZDB-GENE-010130-2	.	8.4537	9.88822	10.8599	8.16183	12.278	11.6701	20.8871	25.4695	27.7726	17.5956	30.3919	29.9821
65231	NM_131716	mdkb	midkine b	5136	4264	3339	3142	3972	2939	protein_coding	NP_571791.1	ZDB-GENE-010131-6	.	93.7147	105.317	87.67	112.416	105.298	89.1849	231.547	271.27	224.204	242.351	260.644	229.128
65232	NM_131717	six4b	SIX homeobox 4b	381	356	291	260	336	237	protein_coding	NP_571792.2	ZDB-GENE-010201-1	.	3.10233	3.55948	2.81858	3.32943	3.51282	3.10441	7.66511	9.1683	7.20813	7.1777	8.69531	7.97565
65233	NM_131718	six4a	SIX homeobox 4a	666	475	408	328	335	291	protein_coding	NP_571793.2	ZDB-GENE-010201-2	.	4.80843	4.35729	4.25785	7.15348	5.76505	5.34706	11.8805	11.2233	10.8889	15.4217	14.2703	13.7373
65234	NM_131719	cdk5	cyclin-dependent kinase 5	994	915	854	612	655	715	protein_coding	NP_571794.1	ZDB-GENE-010131-2	.	6.38072	6.06857	7.45526	7.60415	7.89799	7.97218	15.7652	15.6311	19.0658	16.3933	19.5499	20.4816
65235	NM_131720	six5	SIX homeobox 5	126	185	237	161	209	194	protein_coding	NP_571795.1	ZDB-GENE-010201-3	.	1.95682	2.26139	2.36442	1.1276	1.86336	2.58309	4.83483	5.82475	6.04669	2.43092	4.61238	6.6363
65236	NM_131721,XM_017358485,XM_017358486	mapk8b	mitogen-activated protein kinase 8b	603	1176	1425	889	927	1099	protein_coding	NP_571796.1;XP_017213974.1;XP_017213975.1	ZDB-GENE-010202-1	.	3.46885	3.26513	4.38589	1.75927	3.81203	5.14856	8.57069	8.41014	11.2163	3.7927	9.43595	13.2273
65237	NM_131722,XM_005167061	mapk14a	mitogen-activated protein kinase 14a	1036	1042	916	813	947	934	protein_coding	NP_571797.1;XP_005167118.1	ZDB-GENE-010202-2	.	10.5056	10.8408	12.0154	9.80935	11.1796	10.5575	25.9569	27.9231	30.7277	21.1474	27.6729	27.1237
65238	NM_131723	klf17	Kruppel-like factor 17	221	213	162	175	244	130	protein_coding	NP_571798.1	ZDB-GENE-010129-1	.	3.2487	4.03103	2.40666	3.0113	3.27965	2.68633	8.02676	10.3829	6.15471	6.49187	8.11813	6.90153
65239	NM_001312870,XM_021480158	map2k6	mitogen-activated protein kinase kinase 6	1265	1323	1446	1083	1496	1348	protein_coding	NP_001299799.1;XP_021335833.1	ZDB-GENE-010202-3	.	9.82085	12.0589	12.2737	8.50997	9.95086	11.756	24.265	31.0606	31.3884	18.3461	24.6314	30.2028
79079	NM_131725,XM_009297761	cpeb1a	cytoplasmic polyadenylation element binding protein 1a	26	30	24	28	37	29	protein_coding	NP_571800.1;XP_009296036.1	ZDB-GENE-080723-42	.	0.329457	0.38986	0.338058	0.220199	0.300904	0.244873	0.814009	1.00418	0.864538	0.474714	0.74483	0.629111
79186	NM_131727	sst2	somatostatin 2	240	128	200	126	192	185	protein_coding	NP_571802.1	ZDB-GENE-010219-2	.	6.94327	9.4528	10.2563	9.76261	5.84189	9.93279	17.1551	24.348	26.2292	21.0466	14.4605	25.5186
79375	NM_131729	foxc1b	forkhead box C1b	659	505	559	560	688	567	protein_coding	NP_571804.1	ZDB-GENE-010302-2	.	8.59621	9.3924	8.70234	7.42434	6.4124	7.68212	21.2392	24.1924	22.2551	16.0057	15.8727	19.7364
79376	NM_131730	gfra1a	gdnf family receptor alpha 1a	705	498	505	458	543	520	protein_coding	NP_571805.1	ZDB-GENE-010226-2	.	10.6855	11.2628	12.123	12.0712	9.61445	10.5387	26.4014	29.01	31.003	26.0235	23.7987	27.0754
79377	NM_131731	gfra1b	gdnf family receptor alpha 1b	264	214	202	196	196	171	protein_coding	NP_571806.1	ZDB-GENE-010226-3	.	4.04941	3.61112	3.52759	4.00788	3.67031	3.74022	10.0051	9.30132	9.02134	8.64034	9.08513	9.60912
79378	NM_213162	agxtb	alanine-glyoxylate aminotransferase b	11187	6552	5807	7521	4340	4608	protein_coding	NP_998327.1	ZDB-GENE-010302-3	.	143.982	73.8603	88.2	157.138	103.848	99.5431	355.746	190.245	225.56	338.765	257.056	255.739
79379	NM_131732	gdnfa	glial cell derived neurotrophic factor a	99	138	100	85	93	77	protein_coding	NP_571807.2	ZDB-GENE-010226-1	.	1.37818	1.33532	1.23898	1.17133	1.85127	1.44411	3.40516	3.43943	3.16853	2.5252	4.58246	3.71011
79380	NM_131733	eif4ea	eukaryotic translation initiation factor 4ea	677	644	484	473	386	460	protein_coding	NP_571808.1	ZDB-GENE-040413-1	.	9.95708	7.23493	9.68035	10.471	11.2297	9.12005	24.6016	18.6353	24.7562	22.5738	27.7969	23.4306
79381	NM_131734	gstp1	glutathione S-transferase pi 1	11562	8679	6543	7050	7572	6282	protein_coding	NP_571809.1	ZDB-GENE-020806-4	.	233.814	223.237	208.302	281.332	238.308	194.271	577.699	575.001	532.705	606.505	589.885	499.109
80353	NM_131735,XM_021475849,XM_021475850,XM_021475851,XM_021475852,XM_021475853,XM_021475854,XM_021475855,XM_021475856,XM_021475857,XM_021475858,XM_021475859,XM_021475860,XM_021475861,XM_021475862,XM_021475863	slit2	slit homolog 2 (Drosophila)	879	1714	1907	1332	1623	1675	protein_coding	NP_571810.1;XP_021331524.1;XP_021331525.1;XP_021331526.1;XP_021331527.1;XP_021331528.1;XP_021331529.1;XP_021331530.1;XP_021331531.1;XP_021331532.1;XP_021331533.1;XP_021331534.1;XP_021331535.1;XP_021331536.1;XP_021331537.1;XP_021331538.1	ZDB-GENE-010306-3	.	6.60473	6.60548	7.99188	2.89592	6.38914	7.70629	16.3187	17.014	20.4381	6.24313	15.8151	19.7985
80354	NM_131736,XM_009291043	slit3	slit homolog 3 (Drosophila)	1417	2110	2614	2088	2375	2643	protein_coding	NP_571811.3;XP_009289318.1	ZDB-GENE-010306-4	.	10.179	10.3015	12.9036	5.08985	8.51674	11.4239	25.15	26.5339	32.9993	10.9729	21.0815	29.3496
80357	NM_131739,XM_009291681	or102-2	odorant receptor, family C, subfamily 102, member 2	0	0	0	0	0	0	protein_coding	NP_571814.1;XP_009289956.1	ZDB-GENE-010308-4	.	0	0	0	0	0	0	0	0	0	0	0	0
80358	NM_131740,XM_009291682	or102-1	odorant receptor, family C, subfamily 102, member 1	0	0	0	0	0	0	protein_coding	NP_571815.1;XP_009289957.1	ZDB-GENE-010308-5	.	0	0	0	0	0	0	0	0	0	0	0	0
80359	NM_131741	or115-14	odorant receptor, family F, subfamily115, member 14	0	0	0	0	0	0	protein_coding	NP_571816.1	ZDB-GENE-010309-1	.	0	0	0	0	0	0	0	0	0	0	0	0
80360	NM_131742	or115-1	odorant receptor, family F, subfamily 115, member 1	3	5	0	3	0	2	protein_coding	NP_571817.1	ZDB-GENE-010309-2	.	0.051661	0	0.02826	0.040786	0.071126	0	0.127641	0	0.072271	0.087928	0.176058	0
80361	NM_131743,XM_009295656	or115-10	odorant receptor, family F, subfamily 115, member 10	0	0	2	0	0	0	protein_coding	NP_571818.1;XP_009293931.1	ZDB-GENE-010309-3	.	0	0	0	0	0	0.033577	0	0	0	0	0	0.086263
80362	NM_131744	or111-11	odorant receptor, family D, subfamily 111, member 11	8	22	18	18	14	17	protein_coding	NP_571819.2	ZDB-GENE-010308-10	.	0.295051	0.196604	0.281357	0.094049	0.288949	0.257248	0.729002	0.506402	0.719531	0.202755	0.715238	0.660903
80363	NM_131745,XM_009291683	or111-9	odorant receptor, family D, subfamily 111, member 9	0	0	0	0	0	5	protein_coding	NP_571820.1;XP_009289958.1	ZDB-GENE-010308-11	.	0	0	0.128152	0	0	0	0	0	0.327732	0	0	0
80364	NM_131746,XM_005157703	or111-6	odorant receptor, family D, subfamily 111, member 6	10	0	5	8	6	5	protein_coding	NP_571821.1;XP_005157760.1	ZDB-GENE-010308-14	.	0.21521	0.126036	0.132326	0.123069	0	0.132081	0.531731	0.324636	0.338406	0.265319	0	0.339335
80365	NM_131747,XM_005157704,XM_009291684	or111-4	odorant receptor, family D, subfamily 111, member 4	2	4	6	6	15	8	protein_coding	NP_571822.1;XP_005157761.1;XP_009289959.1	ZDB-GENE-010308-16	.	0.152819	0.205998	0.214523	0.034191	0.083925	0.140076	0.377579	0.5306	0.548614	0.073709	0.207741	0.359875
80366	NM_131748	or111-3	odorant receptor, family D, subfamily 111, member 3	13	5	15	3	1	6	protein_coding	NP_571823.2	ZDB-GENE-010308-17	.	0.034444	0.006228	0.07603	0.132242	0.053285	0.188172	0.085104	0.016041	0.194436	0.285093	0.131897	0.483439
80368	NM_131750,XM_009291685,XM_009291687	or107-1	odorant receptor, family D, subfamily 107, member 1	9	3	5	3	5	2	protein_coding	NP_571825.1;XP_009289960.1;XP_009289962.1	ZDB-GENE-010308-21	.	0.061456	0.116438	0.033328	0.155898	0.065106	0.095359	0.151842	0.299913	0.085231	0.33609	0.161157	0.24499
80371	NM_131753	or103-5	odorant receptor, family C, subfamily 103, member 5	7	9	10	3	5	3	protein_coding	NP_571828.2	ZDB-GENE-070806-52	.	0.080394	0.127023	0.073283	0.130679	0.194964	0.244174	0.198634	0.327179	0.18741	0.281723	0.482597	0.627314
80372	NM_152985,XM_009291688	or111-8	odorant receptor, family D, subfamily 111, member 8	0	0	4	2	3	4	protein_coding	NP_694517.1;XP_009289963.1	ZDB-GENE-010308-12	.	0.013438	0.026991	0.042811	0	0	0.032972	0.033201	0.069523	0.109483	0	0	0.084709
80374	NM_152953	cyp11a1	cytochrome P450, family 11, subfamily A, polypeptide 1	5	5	0	0	0	0	protein_coding	NP_694485.2	ZDB-GENE-010306-1	.	0	0	0	0.044557	0.056689	0	0	0	0	0.096057	0.140322	0
80787	NM_131755	slc6a3	solute carrier family 6 (neurotransmitter transporter), member 3	91	60	58	44	72	58	protein_coding	NP_571830.1	ZDB-GENE-010316-1	.	0.721635	1.05639	0.952845	1.11491	0.819349	0.855901	1.78299	2.72098	2.43677	2.40357	2.02814	2.19892
80872	NM_131756	sms	spermine synthase	1962	1343	1308	1066	1273	1104	protein_coding	NP_571831.1	ZDB-GENE-040625-150	.	16.2335	17.2357	16.8078	21.9248	16.9354	17.8368	40.1091	44.3947	42.9835	47.2662	41.9203	45.825
80939	NM_212562	papss2b	3'-phosphoadenosine 5'-phosphosulfate synthase 2b	2224	1688	1619	1630	1850	1770	protein_coding	NP_997727.1	ZDB-GENE-010323-5	.	18.2731	18.4347	19.837	18.2939	15.6621	16.2485	45.1486	47.483	50.7305	39.4387	38.7686	41.7446
80955	NM_199521,XM_005159143	siah1	siah E3 ubiquitin protein ligase 1	1374	1177	1090	867	929	866	protein_coding	NP_955815.1;XP_005159200.1	ZDB-GENE-010319-31	.	10.1359	9.43251	9.89855	11.7808	11.3177	11.0565	25.0435	24.2957	25.3142	25.3974	28.0147	28.4056
80959	NM_212563	pard6gb	par-6 family cell polarity regulator gamma b	506	393	476	404	430	442	protein_coding	NP_997728.1	ZDB-GENE-010319-35	.	3.93438	3.72327	4.30538	3.61428	3.16393	4.14814	9.72092	9.59017	11.0104	7.7918	7.83169	10.6571
80963	NM_199522	rnd3a	Rho family GTPase 3a	1655	1509	1606	1449	1505	1381	protein_coding	NP_955816.1	ZDB-GENE-010319-40	.	21.3692	19.7244	20.352	17.9001	18.4178	21.2055	52.7982	50.805	52.0475	38.5897	45.5897	54.4798
80965	NM_001002037,XM_009296311	hdgfrp2	hepatoma-derived growth factor-related protein 2	1090	1227	1045	678	983	810	protein_coding	NP_001002037.2;XP_009294586.1	ZDB-GENE-040426-2104	.	7.62552	10.1165	8.78918	8.61833	10.9529	9.92267	18.8408	26.0574	22.4771	18.5797	27.1117	25.4926
80972	NM_131757	dvl3a	dishevelled segment polarity protein 3a	801	717	741	593	661	697	protein_coding	NP_571832.2	ZDB-GENE-010319-1	.	5.89895	5.84695	6.94284	5.85146	5.91311	6.60278	14.5749	15.0602	17.7554	12.6148	14.6368	16.9634
80973	NM_212564	cdk1	cyclin-dependent kinase 1	1187	871	893	1009	1176	1288	protein_coding	NP_997729.1	ZDB-GENE-010320-1	.	22.1272	22.9161	28.2417	19.0976	15.8143	17.5199	54.6709	59.0259	72.2243	41.1713	39.1451	45.0109
81534	NM_001320073,NM_131758,XM_017352833,XM_017352834	stom	stomatin	4727	3606	3251	3288	3250	3098	protein_coding	NP_001307002.1;NP_571833.1;XP_017208322.1;XP_017208323.1	ZDB-GENE-980526-486	.	28.5045	26.652	26.4751	32.1809	25.5421	24.6875	70.4277	68.6486	67.7064	69.3768	63.2246	63.4254
81538	NM_198073	hbbe1.1	hemoglobin beta embryonic-1.1	11179	13059	12533	8340	14572	12420	protein_coding	NP_932339.1	ZDB-GENE-030616-7	.	428.873	666.155	638.651	421.789	556	577.094	1059.64	1715.84	1633.26	909.31	1376.27	1482.63
81540	NM_131760	tyms	thymidylate synthetase	1025	655	615	599	728	628	protein_coding	NP_571835.2	ZDB-GENE-040426-59	.	14.485	15.6516	15.1774	18.1833	13.1187	13.3239	35.789	40.3144	38.8141	39.2004	32.4728	34.2308
81541	NM_131761,XM_005165783	atp5g3b	ATP synthase, H+ transporting, mitochondrial F0 complex, subunit c3 (subunit 9) b	26669	10882	12140	10200	8355	9878	protein_coding	NP_571836.1;XP_005165840.1	ZDB-GENE-020814-1	.	399.938	291.038	387.254	769.736	353.752	426.49	988.15	749.639	990.348	1659.43	875.643	1095.71
81580	NM_131762	cldna	claudin a	255	185	130	243	184	167	protein_coding	NP_571837.2	ZDB-GENE-010328-1	.	3.92111	2.64294	2.69289	3.02859	2.48007	1.87405	9.68812	6.80753	6.88671	6.52914	6.13894	4.81468
81581	NM_131763	cldnb	claudin b	4911	2612	1926	3957	3258	2709	protein_coding	NP_571838.1	ZDB-GENE-010328-2	.	105.063	76.8924	71.9324	95.6794	57.4118	45.7915	259.586	198.055	183.957	206.269	142.112	117.644
81582	NM_131764	cldnc	claudin c	940	709	651	728	744	714	protein_coding	NP_571839.1	ZDB-GENE-010328-3	.	11.8233	10.7466	11.6056	11.207	9.53067	9.47501	29.2125	27.6803	29.6796	24.1606	23.5913	24.3425
81583	NM_180964	cldnd	claudin d	4	0	0	9	0	9	protein_coding	NP_851295.1	ZDB-GENE-010328-4	.	0.319274	0	0.349504	0.097504	0	0	0.788849	0	0.893809	0.210204	0	0
81584	NM_131765	cldne	claudin e	2153	1956	1730	1775	1916	1743	protein_coding	NP_571840.1	ZDB-GENE-010328-5	.	27.4591	26.3409	26.9513	24.435	25.0461	23.9599	67.8449	67.8472	68.9243	52.6779	61.9967	61.5562
81585	NM_131766	cldnf	claudin f	359	376	329	291	308	380	protein_coding	NP_571841.2	ZDB-GENE-010328-6	.	4.8526	4.56438	6.33757	4.38628	5.19189	4.91214	11.9896	11.7567	16.2075	9.45612	12.8515	12.6199
81586	NM_180965	cldng	claudin g	21	10	0	6	5	5	protein_coding	NP_851296.1	ZDB-GENE-010328-7	.	0.201044	0.14062	0.165482	0.541684	0.28932	0	0.496731	0.362201	0.423199	1.16778	0.716156	0
81587	NM_131767	cldnh	claudin h	3794	2537	2329	2714	2453	2465	protein_coding	NP_571842.1	ZDB-GENE-010328-8	.	43.7616	35.1643	39.751	44.8867	33.8724	33.6218	108.125	90.5741	101.658	96.7685	83.8446	86.3788
81589	NM_131769	cldnj	claudin j	52	65	34	51	52	38	protein_coding	NP_571844.2	ZDB-GENE-010328-10	.	0.893234	0.82104	0.674164	0.677105	0.948551	0.529057	2.20697	2.11479	1.72408	1.45973	2.34795	1.35922
81590	NM_131770	cldn1	claudin 1	531	234	323	359	230	323	protein_coding	NP_571845.1	ZDB-GENE-010328-11	.	15.1249	8.59606	13.6113	16.4268	8.14407	12.1805	37.37	22.1412	34.809	35.4135	20.1591	31.2933
81591	NM_131771	cldn15la	claudin 15-like a	2475	2262	1584	1579	1653	1341	protein_coding	NP_571846.2	ZDB-GENE-010328-12	.	50.624	47.0962	42.982	58.2159	60.0365	45.4637	125.08	121.308	109.921	125.504	148.609	116.802
81592	NM_131772	cldn11b	claudin 11b	457	440	468	401	374	379	protein_coding	NP_571847.2	ZDB-GENE-010328-13	.	4.87653	4.03746	4.60533	4.07895	4.43146	5.09279	12.0487	10.3995	11.7775	8.79355	10.9692	13.084
81593	NM_131773	cldn12	claudin 12	1028	876	970	819	867	867	protein_coding	NP_571848.1	ZDB-GENE-010328-14	.	6.92532	6.51866	7.3292	6.37595	6.13015	7.34141	17.1108	16.7904	18.7434	13.7455	15.174	18.8611
81595	NM_001006018	bcl7bb	B-cell CLL/lymphoma 7B, b	267	180	227	148	172	188	protein_coding	NP_001006018.1	ZDB-GENE-010328-17	.	3.25346	3.35931	4.12973	4.3198	3.28632	4.47954	8.03851	8.65272	10.5612	9.31279	8.13465	11.5085
81597	XM_021476657,XM_021476658,XM_021476659,XM_021476660,XR_002458969,XR_002458970	gtf2ird1	GTF2I repeat domain containing 1, transcript variant X5	932	891	1076	552	692	666	protein_coding	XP_021332332.1;XP_021332333.1;XP_021332334.1;XP_021332335.1	ZDB-GENE-010328-18	.	4.92696	5.43074	5.88402	6.10031	6.53421	8.65	12.1733	13.9882	15.0476	13.1513	16.1742	22.223
81880	NM_131774	anxa13	annexin A13	3049	2285	2047	2187	2085	2220	protein_coding	NP_571849.2	ZDB-GENE-010406-1	.	32.3281	27.4017	32.8088	33.0624	27.9596	27.0897	79.8751	70.5798	83.9041	71.2773	69.2085	69.5971
81881	NM_152940	crx	cone-rod homeobox	265	464	552	82	126	159	protein_coding	NP_694419.1	ZDB-GENE-010403-1	.	1.03902	1.41818	2.01998	2.46376	4.88296	6.27319	2.56716	3.65287	5.16583	5.31147	12.0868	16.1167
81882	NM_131775	dhfr	dihydrofolate reductase	710	584	476	432	518	465	protein_coding	NP_571850.1	ZDB-GENE-010406-5	.	11.1308	11.8561	11.9639	13.4239	12.4472	10.9838	27.5015	30.5382	30.5961	28.9398	30.8106	28.2188
81883	NM_131776	nkx2.1	NK2 homeobox 1	129	144	129	55	85	83	protein_coding	NP_571851.1	ZDB-GENE-010404-1	.	0.923235	1.26678	1.39672	1.59793	2.01462	1.9508	2.28109	3.26291	3.57193	3.44487	4.98681	5.01186
81884	NM_131777,XM_009297336,XM_009297338,XM_021470228	ncoa2	nuclear receptor coactivator 2	2504	3423	3375	2549	2886	2757	protein_coding	NP_571852.1;XP_009295611.1;XP_009295613.1;XP_021325903.1	ZDB-GENE-010406-3	.	10.3207	10.523	11.0777	7.90743	11.9616	11.8215	25.4999	27.1044	28.3298	17.0471	29.6085	30.3709
81885	NM_131778,XR_002455638	meis3	myeloid ecotropic viral integration site 3	217	302	393	246	322	352	protein_coding	NP_571853.1	ZDB-GENE-010406-2	.	3.14533	3.66082	4.5806	2.03815	3.19183	4.50645	7.77135	9.42933	11.7143	4.39392	7.90076	11.5777
81886	NM_131779	vipr2	vasoactive intestinal peptide receptor 2	122	137	81	83	90	89	protein_coding	NP_571854.1	ZDB-GENE-010406-4	.	1.87016	1.80941	2.01956	2.01731	2.56275	1.62665	4.62072	4.66056	5.16476	4.349	6.34359	4.17908
83412	NM_131781,XM_017355860,XR_002458693	glrba	glycine receptor, beta a	448	292	268	335	261	240	protein_coding	NP_571856.1;XP_017211349.1	ZDB-GENE-010410-2	.	4.08932	2.82626	2.91418	4.00653	2.93842	2.94728	10.1037	7.27972	7.45262	8.63744	7.27348	7.57194
83413	NM_131782,XM_005169598	glra4a	glycine receptor, alpha 4a	448	464	477	477	551	377	protein_coding	NP_571857.1;XP_005169655.1	ZDB-GENE-010410-3	.	5.85821	6.01542	4.61281	4.01755	4.7229	5.28914	14.4742	15.4942	11.7966	8.6612	11.6906	13.5885
83414	NM_001001399	ssr2	signal sequence receptor, beta	3634	2792	2413	2094	2381	2230	protein_coding	NP_001001399.2	ZDB-GENE-010413-1	.	60.1711	60.8421	64.092	76.6432	66.4331	62.091	148.668	156.714	163.907	165.23	164.442	159.52
83415	NM_131783	six2a	SIX homeobox 2a	376	392	365	356	453	343	protein_coding	NP_571858.1	ZDB-GENE-010412-1	.	6.61172	7.4969	6.38169	5.12502	6.03815	6.07065	16.336	19.3101	16.3203	11.0487	14.9463	15.5963
83496	NM_131784	bambia	BMP and activin membrane-bound inhibitor (Xenopus laevis) homolog a	1307	885	1051	973	1050	911	protein_coding	NP_571859.1	ZDB-GENE-010416-1	.	18.8412	18.0827	17.6463	18.5818	14.1996	18.227	46.5521	46.5763	45.128	40.0595	35.1484	46.8276
83773	NM_001326687,NM_131785,XM_009306076,XM_017355863,XM_017355864,XM_021475865,XM_021475866,XM_021475867,XM_021475868,XM_021475869,XM_021475870,XR_001799156	dmd	dystrophin	4333	5750	5539	4536	5931	5134	protein_coding	NP_001313616.1;NP_571860.2;XP_009304351.1;XP_017211352.2;XP_017211353.2;XP_021331540.1;XP_021331541.1;XP_021331542.1;XP_021331543.1;XP_021331544.1;XP_021331545.1	ZDB-GENE-010426-1	.	12.4544	14.5494	14.0637	9.2674	13.3502	13.6377	30.7718	37.4756	35.9661	19.979	33.0458	35.0371
83774	NM_131786	cry2	cryptochrome circadian clock 2	2267	1418	1090	1192	1176	923	protein_coding	NP_571861.2	ZDB-GENE-010426-6	.	17.4228	15.2799	13.4839	24.325	17.1629	14.2639	43.0476	39.3572	34.4832	52.4408	42.4834	36.6457
83775	NM_131787,XM_005168277,XM_009295766	cry4	cryptochrome circadian clock 4	644	588	566	453	578	541	protein_coding	NP_571862.1;XP_005168334.1;XP_009294041.1	ZDB-GENE-010426-7	.	6.11345	6.94522	7.28475	6.35869	6.55903	6.85759	15.1049	17.8891	18.6298	13.7083	16.2356	17.6181
83776	NM_131788,XM_005155405	cry5	cryptochrome circadian clock 5	1338	905	698	873	669	588	protein_coding	NP_571863.1;XP_005155462.1	ZDB-GENE-010426-8	.	12.7959	8.87175	7.95901	13.7721	10.6189	9.86591	31.6157	22.8513	20.3541	29.6904	26.2851	25.3468
83780	NM_131792,XM_009295768,XM_021469382	cry1bb	cryptochrome circadian clock 1bb	1049	918	877	580	733	905	protein_coding	NP_571867.2;XP_009294043.2;XP_021325057.1	ZDB-GENE-010426-5	.	5.42527	5.7143	8.09962	7.15276	6.87539	6.98929	13.4045	14.7186	20.7137	15.4202	17.0187	17.9564
83908	NM_199523	ucp1	uncoupling protein 1	1540	2544	1572	1979	828	1152	protein_coding	NP_955817.1	ZDB-GENE-010503-1	.	23.9743	8.90964	13.9543	13.6906	25.5228	17.0493	59.2347	22.9489	35.6863	29.5148	63.1766	43.8018
83910	NM_201288,XM_005157765	bag6	BCL2-associated athanogene 6	674	1304	1449	957	1132	1215	protein_coding	NP_958445.1;XP_005157822.1	ZDB-GENE-010501-5	.	6.45354	6.7877	8.19079	3.33274	7.27577	8.75427	15.9452	17.4834	20.9468	7.18484	18.0098	22.4909
83915	NM_001082795,XM_005172907,XM_009306188,XM_009306191,XM_009306192	nfya	nuclear transcription factor Y, alpha	943	928	855	458	612	646	protein_coding	NP_001076264.1;XP_005172964.1;XP_009304463.1;XP_009304466.1;XP_009304467.1	ZDB-GENE-010501-1	.	7.42757	8.95505	10.4311	11.2896	12.5175	12.547	18.3517	23.0659	26.6762	24.3385	30.9848	32.2349
83916	NM_131794,XM_021478333	nr5a1a	nuclear receptor subfamily 5, group A, member 1a	16	18	8	13	11	8	protein_coding	NP_571869.1;XP_021334008.1	ZDB-GENE-010504-1	.	0.142742	0.1094	0.093301	0.147296	0.169372	0.097149	0.352682	0.281786	0.238604	0.317546	0.419249	0.249586
83917	NM_131795	psma6l	proteasome subunit alpha 6, like	47	46	38	42	41	36	protein_coding	NP_571870.2	ZDB-GENE-010502-2	.	0.947485	0.812076	0.817387	0.772854	0.848908	0.753685	2.34101	2.0917	2.09036	1.66615	2.10131	1.93632
84037	NM_131797	twsg1a	twisted gastrulation BMP signaling modulator 1a	1343	669	807	744	679	867	protein_coding	NP_571872.2	ZDB-GENE-010509-2	.	5.83068	4.72695	6.79056	7.72404	4.34023	5.66006	14.4062	12.1754	17.3659	16.6518	10.7434	14.5414
84039	NM_001328495	bco1	beta-carotene oxygenase 1	3041	2303	1141	1815	1662	1014	protein_coding	NP_001315424.1	ZDB-GENE-010508-1	.	30.3922	24.7393	16.9666	37.3655	31.9353	17.1038	75.0918	63.7221	43.3897	80.554	79.0497	43.9419
84040	NM_199524,XM_005161114	clic3	chloride intracellular channel 3	623	394	406	434	415	407	protein_coding	NP_955818.1;XP_005161171.1	ZDB-GENE-010507-2	.	8.87955	7.54734	8.31658	9.14981	6.66579	7.42314	21.9393	19.44	21.2685	19.7255	16.4999	19.071
84041	NM_131799,XM_021476337	bco2l	beta-carotene 15, 15-dioxygenase 2, like	266	137	131	228	174	115	protein_coding	NP_571874.1;XP_021332012.1	ZDB-GENE-010509-1	.	3.18022	2.15163	1.5855	2.73425	1.56756	1.64256	7.85756	5.54204	4.05471	5.8946	3.88019	4.21996
84702	NM_131802	cp	ceruloplasmin	2588	1941	2197	3945	2672	2340	protein_coding	NP_571877.1	ZDB-GENE-010522-1	.	35.3611	21.2839	20.9674	17.0194	14.4033	17.6257	87.3688	54.8218	53.6212	36.691	35.6525	45.2829
84703	NM_198338	slc4a1a	solute carrier family 4 (anion exchanger), member 1a (Diego blood group)	2014	1671	1034	721	874	563	protein_coding	NP_938152.1	ZDB-GENE-010525-1	.	6.24168	6.73258	4.87624	12.8065	11.9847	8.02003	15.4217	17.3414	12.4703	27.6087	29.6658	20.6045
114367	NM_131804	nots	nothepsin	4	0	8	8	4	8	protein_coding	NP_571879.1	ZDB-GENE-010620-1	.	0.226048	0.107207	0.240705	0.083268	0	0.20682	0.55851	0.276138	0.61557	0.179512	0	0.531349
114377	NM_131805	efnb1	ephrin-B1	426	472	498	376	425	418	protein_coding	NP_571880.1	ZDB-GENE-010618-2	.	10.9738	11.0152	12.2108	9.11845	11.4079	13.0127	27.1135	28.3722	31.2275	19.6579	28.238	33.4314
114378	NM_131806	efnb3b	ephrin-B3b	288	371	430	287	366	327	protein_coding	NP_571881.1	ZDB-GENE-010618-3	.	8.62896	9.78199	9.83166	6.35945	9.23686	11.5631	21.3201	25.1959	25.1431	13.7099	22.8641	29.7071
114401	NM_131807,XM_005162026	bcl2l1	bcl2-like 1	1156	1551	1191	1285	1267	1234	protein_coding	NP_571882.1;XP_005162083.1	ZDB-GENE-010730-1	.	16.7107	14.5304	15.8384	11.0809	16.535	13.7244	41.2881	37.4265	40.5046	23.8887	40.9292	35.2598
114402	NM_131808	efnb2b	ephrin-B2b	144	143	120	95	144	154	protein_coding	NP_571883.1	ZDB-GENE-010618-1	.	2.82225	3.80927	4.58968	3.14995	3.51087	3.18608	6.97311	9.8117	11.7375	6.79078	8.69049	8.18546
114403	NM_131809	gja8b	gap junction protein alpha 8 paralog b	440	460	266	189	357	217	protein_coding	NP_571884.2	ZDB-GENE-010607-3	.	2.39568	4.02672	2.74948	4.0976	4.83582	3.01913	5.91914	10.3718	7.03143	8.83377	11.9701	7.75654
114404	NM_131810,XM_005166218,XM_021476749	cx44.2	connexin 44.2	417	278	166	432	231	192	protein_coding	NP_571885.2;XP_005166275.1;XP_021332424.1	ZDB-GENE-010619-1	.	6.48744	3.00709	2.73617	4.50763	3.40565	2.21978	16.0289	7.74549	6.99737	9.71771	8.43003	5.70292
114405	NM_131811	cx27.5	connexin 27.5	41	24	44	22	37	35	protein_coding	NP_571886.1	ZDB-GENE-010619-2	.	0.478181	0.717055	0.754605	0.64641	0.431519	0.85356	1.18147	1.84695	1.9298	1.39356	1.06814	2.19291
114407	NM_131813	angpt1	angiopoietin 1	121	157	146	117	140	143	protein_coding	NP_571888.1	ZDB-GENE-010817-1	.	2.19399	2.32467	2.68471	1.65609	2.43422	2.45438	5.42081	5.98775	6.86579	3.57026	6.02543	6.30562
114408	NM_131814	angpt2b	angiopoietin 2b	52	65	53	91	72	84	protein_coding	NP_571889.1	ZDB-GENE-010817-2	.	1.80419	1.25835	1.66626	0.755871	1.064	0.940052	4.45772	3.24119	4.26123	1.62954	2.63372	2.41512
114410	NM_001002682	casq2	calsequestrin 2	6148	4459	4210	3766	5021	4166	protein_coding	NP_001002682.1	ZDB-GENE-010724-12	.	40.7472	48.2879	45.0648	48.7993	39.9398	40.7772	100.677	124.377	115.247	105.203	98.8631	104.762
114411	NM_131815,XM_021480491	neurog3	neurogenin 3	3	8	2	8	5	4	protein_coding	NP_571890.1;XP_021336166.1	ZDB-GENE-010608-4	.	0.060676	0.120139	0.029071	0.013922	0.053872	0.01473	0.149915	0.309447	0.074346	0.030014	0.133351	0.037843
114412	NM_177984,XM_009301446,XM_017356026	lmo4a	LIM domain only 4a	866	831	772	725	829	743	protein_coding	NP_817093.1;XP_009299721.1;XP_017211515.1	ZDB-GENE-010702-1	.	10.7074	10.9846	10.4609	9.80245	10.0501	10.5698	26.4554	28.2935	26.7524	21.1325	24.8771	27.1553
114414	NM_131816,XM_017353799	neurod6a	neuronal differentiation 6a	412	398	295	190	261	183	protein_coding	NP_571891.3;XP_017209288.1	ZDB-GENE-010608-1	.	2.1702	2.69156	2.00686	3.46256	3.75843	3.00123	5.36205	6.93276	5.13227	7.46472	9.30326	7.71057
114415	NM_001309843,NM_001309844,NM_131817,NR_132274	neurod6b	neuronal differentiation 6b	612	593	502	290	502	386	protein_coding	NP_001296772.1;NP_001296773.1;NP_571892.3	ZDB-GENE-010608-2	.	5.42066	8.23806	7.07915	8.24674	9.5255	8.24	13.3932	21.2191	18.104	17.7786	23.5785	21.1696
114417	NM_194361,XM_017357587,XM_017357591,XM_017357594	mpz	myelin protein zero	92	202	193	274	159	215	protein_coding	NP_919342.1;XP_017213076.1;XP_017213080.1;XP_017213083.1	ZDB-GENE-010724-4	.	1.92861	1.08169	1.43476	0.716318	1.17626	1.38361	4.76513	2.78615	3.6692	1.54427	2.9116	3.55468
114418	NM_173231	crybb1	crystallin, beta B1	9560	7972	7097	6246	10622	9017	protein_coding	NP_775338.2	ZDB-GENE-010813-1	.	200.7	303.425	289.723	225.393	212.081	204.175	495.881	781.545	740.926	485.911	524.966	524.553
114420	NM_200852,XR_002455711	rps9	ribosomal protein S9	29014	18448	15697	13624	13544	13441	protein_coding	NP_957146.1	ZDB-GENE-010724-15	.	554.081	491.73	547.027	865.06	621.732	573.729	1369	1266.57	1398.95	1864.93	1538.98	1473.99
114421	NM_131818,XM_021476750,XM_021476751	angptl3	angiopoietin-like 3	1099	708	910	1107	934	888	protein_coding	NP_571893.2;XP_021332425.1;XP_021332426.1	ZDB-GENE-010817-3	.	11.4504	6.49119	9.68014	6.32833	4.5848	8.24025	28.2911	16.7196	24.7556	13.6429	11.3488	21.1703
114423	NM_131819	f7	coagulation factor VII	287	373	235	204	303	200	protein_coding	NP_571894.2	ZDB-GENE-010814-1	.	3.37928	4.45331	3.30172	3.48098	5.1158	3.47875	8.3494	11.4706	8.44371	7.50443	12.6632	8.93736
114424	NM_131820	cdh1	cadherin 1, type 1, E-cadherin (epithelial)	7763	6284	5872	7036	7261	6398	protein_coding	NP_571895.1	ZDB-GENE-010606-1	.	64.0818	58.7817	58.2627	51.8727	47.3797	47.8761	158.331	151.407	148.999	111.829	117.279	123
114425	NM_131709,XM_021480009	zeb1b	zinc finger E-box binding homeobox 1b	1490	1494	1465	1149	1251	1321	protein_coding	NP_571784.1;XP_021335684.1	ZDB-GENE-010621-1	.	5.84061	5.78861	6.68848	5.57193	5.85962	6.71174	14.4308	14.91	17.1049	12.0122	14.5043	17.2434
114426	NM_131801	odc1	ornithine decarboxylase 1	1624	1624	1989	1980	2083	1693	protein_coding	NP_571876.1	ZDB-GENE-010816-1	.	27.9404	26.1269	23.8913	16.8166	18.9673	25.134	69.034	67.2962	61.0988	36.2538	46.9499	64.5727
114427	NM_001311346	vars	valyl-tRNA synthetase	2930	2496	2231	1948	2288	1931	protein_coding	NP_001298275.1	ZDB-GENE-010601-1	.	14.4451	15.0869	14.3152	15.9408	15.328	14.8153	35.6904	38.8599	36.6093	34.3659	37.9415	38.0625
114428	NM_201452	arf1	ADP-ribosylation factor 1	4124	3658	3571	3338	2838	3354	protein_coding	NP_958860.1	ZDB-GENE-010724-5	.	19.651	14.8506	19.738	17.8086	17.8237	18.8194	48.5529	38.2513	50.4773	38.3924	44.1191	48.3496
114429	NM_131822	znf703	zinc finger protein 703	249	533	708	433	522	663	protein_coding	NP_571897.1	ZDB-GENE-010717-1	.	4.39391	4.71788	6.74034	1.85653	4.4871	6.44612	10.8563	12.152	17.2375	4.00238	11.107	16.5609
114430	NM_131823	irx1b	iroquois homeobox 1b	175	161	142	120	139	162	protein_coding	NP_571898.1	ZDB-GENE-010716-1	.	2.05865	2.12053	2.76967	2.2033	2.2845	2.17042	5.08643	5.46193	7.08305	4.74997	5.65484	5.57608
114432	NM_200020	btg1	B-cell translocation gene 1, anti-proliferative	2303	2480	2332	2298	2245	2196	protein_coding	NP_956314.1	ZDB-GENE-010726-1	.	47.2729	41.0629	45.1739	34.767	42.2489	42.9647	116.8	105.767	115.526	74.9521	104.579	110.382
114433	NM_131825	igf1	insulin-like growth factor 1	148	125	120	64	85	66	protein_coding	NP_571900.1	ZDB-GENE-010607-2	.	1.28081	1.50631	1.32473	2.18779	2.07214	2.161	3.16459	3.87987	3.38782	4.71652	5.12919	5.55189
114435	NM_131082	neurod2	neurogenic differentiation 2	182	144	122	42	94	59	protein_coding	NP_571157.1	ZDB-GENE-010608-3	.	0.793674	1.60806	1.13674	2.58084	2.29226	2.10302	1.96098	4.14193	2.90705	5.56387	5.67405	5.40295
114436	NM_212565	dusp5	dual specificity phosphatase 5	179	182	120	136	151	127	protein_coding	NP_997730.1	ZDB-GENE-010625-1	.	2.6741	2.63149	2.48809	2.5728	2.96515	2.11159	6.60705	6.77804	6.36294	5.54653	7.33965	5.42495
114437	NM_131826,XM_021468746	spry4	sprouty homolog 4 (Drosophila)	2244	1714	1387	1761	1728	1347	protein_coding	NP_571901.2;XP_021324421.1	ZDB-GENE-010803-2	.	15.2064	13.2633	11.6773	14.1899	12.241	10.6737	37.5715	34.1628	29.8632	30.5911	30.3002	27.4222
114438	NM_131827	zp2.2	zona pellucida glycoprotein 2, tandem duplicate 2	27	17	5	13	6	7	protein_coding	NP_571902.1	ZDB-GENE-010622-1	.	0.288639	0.111994	0.158872	0.445958	0.310393	0.086398	0.713157	0.288467	0.406293	0.961412	0.768317	0.221968
114439	NM_131828	zp2.3	zona pellucida glycoprotein 2, tandem duplicate 3	8	7	6	4	4	2	protein_coding	NP_571903.2	ZDB-GENE-010622-2	.	0.088155	0.070899	0.029397	0.121711	0.119737	0.110917	0.217809	0.182617	0.075179	0.262389	0.296386	0.284959
114440	NM_131829	zp2.6	zona pellucida glycoprotein 2, tandem duplicate 6	4	2	3	2	0	3	protein_coding	NP_571904.2	ZDB-GENE-090306-2	.	0.028832	0	0.056642	0.050274	0.029062	0.051317	0.071236	0	0.144855	0.108383	0.071937	0.131841
114441	NM_131830,XM_005167807,XM_005167809	ncam2	neural cell adhesion molecule 2	1789	1570	1480	1418	1705	1255	protein_coding	NP_571905.1;XP_005167864.1;XP_005167866.1	ZDB-GENE-010822-1	.	10.9401	11.5867	10.0617	9.9865	10.0156	10.4907	27.0305	29.8443	25.7315	21.5293	24.7916	26.952
114442	NM_131831,XM_005157405,XM_005157406,XM_005157407,XM_005157408,XM_005157409,XM_005157410,XM_005157411,XM_009291549,XM_009291550,XM_009291551,XM_009291552,XM_009291553,XM_009291554,XM_009291556,XM_009291557,XM_009291558,XM_009291559,XM_017359195	ncam1b	neural cell adhesion molecule 1b	1463	1554	1437	1146	1290	1148	protein_coding	NP_571906.1;XP_005157462.1;XP_005157463.1;XP_005157464.1;XP_005157465.1;XP_005157466.1;XP_005157467.1;XP_005157468.1;XP_009289824.1;XP_009289825.1;XP_009289826.1;XP_009289827.1;XP_009289828.1;XP_009289829.1;XP_009289831.1;XP_009289832.1;XP_009289833.1;XP_009289834.1;XP_017214684.1	ZDB-GENE-010822-2	.	6.51591	6.17388	6.14447	5.76982	6.8811	7.42224	16.0992	15.9023	15.7137	12.4388	17.0328	19.0687
114445	NM_131833,XM_021469272	ube2ia	ubiquitin-conjugating enzyme E2Ia	1220	1221	1250	874	1020	1015	protein_coding	NP_571908.1;XP_021324947.1	ZDB-GENE-010607-1	.	17.6098	18.256	20.4628	18.0485	20.3609	22.5304	43.5097	47.0228	52.3309	38.9096	50.3995	57.8835
114446	NM_199526,XM_005165898,XM_005165899,XM_005165900,XM_005165901,XM_005165904,XM_005165906,XM_005165907,XM_005165908,XM_005165909,XM_005165911,XM_005165913,XM_005165914,XM_005165915,XM_005165916,XM_009302390,XM_009302391,XM_009302399,XM_021476753,XM_021476754,XM_021476755,XM_021476756,XM_021476757,XM_021476758,XR_002458991,XR_661906	dlg1	discs, large homolog 1 (Drosophila)	2335	2189	2045	1371	1656	1672	protein_coding	NP_955820.1;XP_005165955.1;XP_005165956.1;XP_005165957.1;XP_005165958.1;XP_005165961.1;XP_005165963.1;XP_005165964.1;XP_005165965.1;XP_005165966.1;XP_005165968.1;XP_005165970.1;XP_005165971.1;XP_005165972.1;XP_005165973.1;XP_009300665.1;XP_009300666.1;XP_009300674.1;XP_021332428.1;XP_021332429.1;XP_021332430.1;XP_021332431.1;XP_021332432.1;XP_021332433.1	ZDB-GENE-010724-8	.	9.08284	9.56137	10.9156	11.3959	12.128	11.8735	22.4415	24.6276	27.9151	24.5677	30.0206	30.5045
114447	NM_131834	cxcr4b	chemokine (C-X-C motif), receptor 4b	360	250	211	175	213	133	protein_coding	NP_571909.1	ZDB-GENE-010614-1	.	3.21557	3.48653	2.44769	4.87337	3.80858	3.48297	7.94492	8.9804	6.25964	10.5062	9.4274	8.94821
114450	NM_131836,NM_131836_dup1	sim2	single-minded family bHLH transcription factor 2	36	61	113	32	60	46	protein_coding	NP_571911.1	ZDB-GENE-010803-1	.	0.589404	1.00342	0.734731	0.424196	0.992473	1.79677	1.45628	2.58455	1.87897	0.914498	2.45667	4.61613
114452	NM_001144803,XM_021476915	blzf1	basic leucine zipper nuclear factor 1	1304	1043	1013	861	753	795	protein_coding	NP_001138275.1;XP_021332590.1	ZDB-GENE-010724-1	.	8.79259	6.8385	8.12524	9.77441	8.82298	9.2667	21.7244	17.6142	20.7792	21.0721	21.8396	23.8074
114453	NM_131837,XM_021470106,XM_021470107,XM_021470108,XM_021470109	cebp1	CCAAT/enhancer binding protein (C/EBP) 1	3	5	25	5	21	4	protein_coding	NP_571912.1;XP_021325781.1;XP_021325782.1;XP_021325783.1;XP_021325784.1	ZDB-GENE-010611-1	.	0.074115	0.297608	0.065145	0.03551	0.056755	0.443788	0.183121	0.766563	0.1666	0.076555	0.140486	1.14015
114454	NM_001001940	copb2	coatomer protein complex, subunit beta 2	9240	6437	6472	5384	5998	5688	protein_coding	NP_001001940.1	ZDB-GENE-010724-7	.	51.0517	50.5583	53.926	64.2795	50.5293	54.9404	126.136	130.225	137.908	138.576	125.075	141.149
114456	NM_205537	arpc4	actin related protein 2/3 complex, subunit 4	1691	1336	1354	1176	1299	1265	protein_coding	NP_991100.1	ZDB-GENE-010724-9	.	27.7114	27.2112	29.8035	29.2274	26.0542	28.5695	68.4683	70.0891	76.2184	63.0095	64.4922	73.3989
114457	NM_131838,XM_005165260	atp1b2b	ATPase, Na+/K+ transporting, beta 2b polypeptide	671	985	929	500	667	649	protein_coding	NP_571913.1;XP_005165317.1	ZDB-GENE-010718-1	.	6.15596	7.31339	8.0005	6.07029	10.0633	10.2609	15.2099	18.8374	20.4602	13.0866	24.9096	26.3616
114461	NM_131840	tnfrsfa	tumor necrosis factor receptor superfamily, member a	541	661	661	606	728	653	protein_coding	NP_571915.2	ZDB-GENE-010802-1	.	9.38775	10.032	10.1102	6.14272	8.48145	9.16705	23.1949	25.8399	25.8556	13.2427	20.9942	23.5514
114462	NM_131841	gng3	guanine nucleotide binding protein (G protein), gamma 3	2410	2372	2051	1594	1757	1822	protein_coding	NP_571916.1	ZDB-GENE-010705-1	.	42.8578	41.9822	48.9805	47.5424	52.798	49.3583	105.891	108.135	125.261	102.494	130.691	126.808
114463	NM_131842	mafbb	v-maf avian musculoaponeurotic fibrosarcoma oncogene homolog Bb	1234	767	657	1072	851	849	protein_coding	NP_571917.2	ZDB-GENE-010605-4	.	19.938	14.0599	15.7714	16.8383	11.8087	10.9382	49.262	36.2147	40.3332	36.3007	29.2301	28.1018
114464	NM_213384	sec22ba	SEC22 homolog B, vesicle trafficking protein a	272	274	329	215	256	225	protein_coding	NP_998549.1	ZDB-GENE-010724-3	.	3.86614	4.09016	4.04001	3.58536	4.06533	5.28894	9.55231	10.5352	10.3318	7.72946	10.0629	13.588
114465	NM_001113794,XM_021466596	ceacam1	carcinoembryonic antigen-related cell adhesion molecule 1	9292	7784	6206	8582	7693	6303	protein_coding	NP_001107266.1;XP_021322271.1	ZDB-GENE-010724-14	.	84.7238	66.9321	61.6237	66.8885	63.4768	54.4128	209.332	172.4	157.594	144.201	157.124	139.794
114466	NM_131843,XM_005172247	tnfsf10l	TNF superfamily member 10, like	806	1238	1324	1288	1283	1325	protein_coding	NP_571918.2;XP_005172304.1	ZDB-GENE-010801-1	.	6.75972	6.14544	7.03238	3.25623	5.64211	6.39517	16.7016	15.8291	17.9844	7.0199	13.9659	16.43
114467	NM_131844,XM_017351895,XM_021467572	mafa	v-maf avian musculoaponeurotic fibrosarcoma oncogene homolog a (paralog a)	664	782	802	626	575	591	protein_coding	NP_571919.2;XP_017207384.1;XP_021323247.1	ZDB-GENE-010605-2	.	5.92929	4.90847	5.58323	4.58047	6.15983	6.81699	14.6498	12.643	14.2783	9.87476	15.2475	17.5137
114549	NM_131846	ache	acetylcholinesterase	9440	8235	7027	7394	6744	6221	protein_coding	NP_571921.1	ZDB-GENE-010906-1	.	46.138	37.4086	38.8075	43.2147	42.5389	39.2549	113.996	96.3549	99.2449	93.164	105.297	100.851
114550	NM_001099445,XM_021476949,XM_021476969	ednraa	endothelin receptor type Aa	732	849	1074	1071	967	1082	protein_coding	NP_001092915.2;XP_021332624.1;XP_021332644.1	ZDB-GENE-010906-2	.	11.6758	9.40377	11.8766	5.86244	7.68316	10.4243	28.8482	24.2217	30.3728	12.6385	19.0182	26.7813
114551	NM_201289,XM_021466597	pklr	pyruvate kinase, liver and RBC	2199	1628	1261	1190	1315	1220	protein_coding	NP_958446.1;XP_021322272.1	ZDB-GENE-010907-1	.	19.7679	19.4407	20.2942	26.8219	22.3158	18.799	48.8418	50.0742	51.8998	57.8238	55.2385	48.297
114833	NM_131847,XM_021469718	mitfb	microphthalmia-associated transcription factor b	125	175	121	145	92	139	protein_coding	NP_571922.2;XP_021325393.1	ZDB-GENE-010919-1	.	1.46944	0.936658	1.5537	1.10157	1.70584	1.21959	3.63063	2.41259	3.97336	2.37481	4.22248	3.13329
114834	NM_131848,XM_005166704,XM_005166705	tfe3a	transcription factor binding to IGHM enhancer 3a	482	674	620	454	516	536	protein_coding	NP_571923.2;XP_005166761.1;XP_005166762.1	ZDB-GENE-010919-2	.	5.41557	5.50232	6.34544	3.95249	6.94454	6.77574	13.3806	14.1726	16.2276	8.52093	17.1899	17.4078
116517	NM_131849	adh5	alcohol dehydrogenase 5	4079	2797	2427	2130	2096	1971	protein_coding	NP_571924.2	ZDB-GENE-011003-1	.	49.4613	43.2668	45.7543	69.5005	53.7724	50.4482	122.207	111.444	117.01	149.832	133.103	129.608
116713	NM_131850	aldh1a2	aldehyde dehydrogenase 1 family, member A2	2640	2170	2146	2225	2401	2188	protein_coding	NP_571925.1	ZDB-GENE-011010-3	.	29.7208	28.5064	29.2209	25.8774	24	25.6688	73.4329	73.4252	74.7284	55.7875	59.4074	65.9466
116990	NM_131851	sox32	SRY (sex determining region Y)-box 32	0	0	0	0	0	0	protein_coding	NP_571926.1	ZDB-GENE-011026-1	.	0	0	0	0	0	0	0	0	0	0	0	0
116991	NM_001110402	ugdh	UDP-glucose 6-dehydrogenase	2278	1676	1379	1088	1189	1036	protein_coding	NP_001103872.1	ZDB-GENE-011022-1	.	14.7389	14.3185	14.0255	22.6402	18.7928	16.7168	36.4162	36.8808	35.8682	48.8087	46.5178	42.9476
116992	NM_001024810	smad6a	SMAD family member 6a	396	527	424	368	379	417	protein_coding	NP_001019981.2	ZDB-GENE-011015-1	.	4.14647	3.79254	4.69895	3.26804	4.9089	4.26908	10.2449	9.76861	12.0169	7.04537	12.151	10.9678
116993	NM_001326557,XM_021475988	vcana	versican a	447	804	1250	713	950	1339	protein_coding	NP_001313486.1;XP_021331663.1	ZDB-GENE-011023-1	.	0.753319	0.892588	1.41521	0.346553	0.703675	1.18344	1.86127	2.29908	3.61921	0.747113	1.74181	3.04042
116994	NM_201290,XM_005161447	cct6a	chaperonin containing TCP1, subunit 6A (zeta 1)	14390	9925	7888	7028	7725	6540	protein_coding	NP_958447.1;XP_005161504.1	ZDB-GENE-011018-2	.	110.697	108.139	102.942	166.262	127.968	111.241	273.505	278.538	263.26	358.434	316.76	285.793
117234	NM_152975	mab21l2	mab-21-like 2	2502	2178	2046	1624	1999	1825	protein_coding	NP_694507.1	ZDB-GENE-011101-3	.	26.8383	29.361	30.1568	30.3326	29.7913	30.2669	66.3111	75.6263	77.122	65.3921	73.7426	77.7596
117506	NM_131854	efna3b	ephrin-A3b	369	452	447	252	335	323	protein_coding	NP_571929.1	ZDB-GENE-011108-1	.	3.74255	4.4318	4.80019	4.03132	5.56905	5.95163	9.24695	11.4152	12.2758	8.69089	13.7851	15.2905
117507	NM_131855	prkci	protein kinase C, iota	2892	2404	2263	1949	1963	2076	protein_coding	NP_571930.2	ZDB-GENE-011105-1	.	16.5604	14.8244	17.6374	18.0298	16.9119	17.2194	40.9169	38.1839	45.1053	38.8694	41.862	44.2388
117508	NM_131856	klf2a	Kruppel-like factor 2a	938	1198	984	875	1095	873	protein_coding	NP_571931.2	ZDB-GENE-011109-1	.	12.0274	13.3796	11.9949	9.46424	13.6304	12.1058	29.7168	34.4623	30.6754	20.4034	33.7394	31.1014
117509	NM_131857,XM_005163607	klf2b	Kruppel-like factor 2b	2040	1365	1465	1938	1804	1378	protein_coding	NP_571932.1;XP_005163664.1	ZDB-GENE-011109-2	.	15.9668	13.2189	11.3462	12.3402	9.31367	10.824	39.4502	34.0485	29.0165	26.6035	23.0542	27.8084
117510	NM_131858	sfrp5	secreted frizzled-related protein 5	571	490	512	506	532	543	protein_coding	NP_571933.1	ZDB-GENE-011108-2	.	7.66717	7.17283	8.23646	6.35297	6.15298	6.95353	18.9438	18.4754	21.0636	13.696	15.2305	17.8645
117603	NM_131859,XM_017356404	klf3	Kruppel-like factor 3 (basic)	964	853	740	930	718	950	protein_coding	NP_571934.3;XP_017211893.1	ZDB-GENE-011116-1	.	8.54381	5.86734	8.75536	6.49155	6.47296	6.07991	21.1097	15.1127	22.3907	13.9947	16.0225	15.6201
117604	NM_213022	ywhag1	3-monooxygenase/tryptophan 5-monooxygenase activation protein, gamma polypeptide 1	2234	1679	1548	1504	1430	1469	protein_coding	NP_998187.1	ZDB-GENE-011115-1	.	16.3578	13.8248	15.976	17.8267	15.1137	15.0734	40.4161	35.6091	40.8564	38.4314	37.411	38.7257
118437	NM_131860	gpc4	glypican 4	1097	1227	1425	1305	1511	1424	protein_coding	NP_571935.2	ZDB-GENE-011119-1	.	21.4623	22.1038	23.4234	13.2363	16.7109	20.9888	53.0281	56.9336	59.902	28.5354	41.3646	53.9229
140421	NM_131861,XM_005168204,XM_005168205,XR_002459114	jag1a	jagged 1a	353	407	353	309	332	346	protein_coding	NP_571936.1;XP_005168261.1;XP_005168262.1	ZDB-GENE-011128-2	.	1.51424	1.35562	1.66132	1.22612	1.5475	1.42453	3.74133	3.49173	4.24859	2.64331	3.83055	3.6598
140422	NM_131862,XM_005160485	jag2b	jagged 2b	1643	1573	1645	1404	1856	1570	protein_coding	NP_571937.1;XP_005160542.1	ZDB-GENE-011128-3	.	7.80836	9.15076	8.69686	6.70606	7.23305	8.17156	19.2926	23.57	22.241	14.4572	17.904	20.9938
140423	NM_131863	jag1b	jagged 1b	1953	2022	1867	1954	2154	1942	protein_coding	NP_571938.2	ZDB-GENE-011128-4	.	8.67233	8.49785	8.61909	6.35801	7.42875	7.42033	21.4272	21.8883	22.0422	13.7068	18.3884	19.0638
140424	NM_131864,XM_009291611,XM_009291614,XM_017359197,XM_021481329	gucy2f	guanylate cyclase 2F, retinal	523	286	321	174	214	144	protein_coding	NP_571939.2;XP_009289886.1;XP_009289889.1;XP_017214686.1;XP_021337004.1	ZDB-GENE-011128-7	.	0.944059	1.05701	0.779005	2.26091	1.40123	1.58203	2.33254	2.72257	1.9922	4.87416	3.46847	4.06445
140425	NM_001109695,XM_017356806,XM_021477384	gc2	guanylyl cyclase 2	97	87	114	40	40	51	protein_coding	NP_001103165.1;XP_017212295.1;XP_021333059.1	ZDB-GENE-011128-8	.	0.289728	0.253298	0.379291	0.534484	0.547249	0.791869	0.715849	0.652431	0.969986	1.15226	1.35461	2.03442
140426	NM_131866,XM_005165261,XM_021475989	gc3	guanylyl cyclase 3	2911	2429	2002	1095	1583	1225	protein_coding	NP_571941.1;XP_005165318.1;XP_021331664.1	ZDB-GENE-011128-9	.	6.8437	8.8764	7.22558	12.8074	11.9502	10.8149	16.9091	22.8633	18.4784	27.6107	29.5805	27.7848
140427	NM_131867	hsf2	heat shock transcription factor 2	2199	1720	1348	1469	1329	1135	protein_coding	NP_571942.1	ZDB-GENE-011128-1	.	21.5541	17.3374	16.6519	23.6691	20.8887	17.7043	53.255	44.6567	42.5849	51.0267	51.7059	45.4846
140428	NM_131868	gnat1	guanine nucleotide binding protein (G protein), alpha transducing activity polypeptide 1	1570	1460	1168	453	590	526	protein_coding	NP_571943.1	ZDB-GENE-011128-11	.	7.19831	8.34765	8.36952	18.3408	19.2418	16.644	17.7853	21.5014	21.4039	39.5398	47.6293	42.7606
140429	NM_131869	gnat2	guanine nucleotide binding protein (G protein), alpha transducing activity polypeptide 2	14477	11301	8672	5881	7430	5561	protein_coding	NP_571944.1	ZDB-GENE-011128-10	.	84.0848	94.428	79.4875	151.858	133.767	111.01	207.754	243.222	203.278	327.381	331.113	285.2
140430	NM_131870	guca1a	guanylate cyclase activator 1A	49	19	16	21	43	10	protein_coding	NP_571945.1	ZDB-GENE-011128-5	.	0.391448	0.735232	0.18341	0.687496	0.29707	0.272472	0.967175	1.89377	0.469047	1.48213	0.735339	0.700017
140431	NM_131871	guca1b	guanylate cyclase activator 1B	140	91	40	34	21	46	protein_coding	NP_571946.1	ZDB-GENE-011128-6	.	0.803525	0.448071	1.09454	2.45721	1.80758	0.843808	1.98532	1.15412	2.79912	5.29735	4.47432	2.16785
140505	rna-mt-rnr1	mt-rnr1	s-rRNA	9299	44292	71613	21730	45499	51155	rRNA	.	ZDB-GENE-011205-3	.	684.369	1273.82	1610.89	214.868	1154.84	2019.39	1690.91	3281.04	4119.63	463.221	2858.59	5188.08
140506	rna-mt-rnr2	mt-rnr2	l-rRNA	46743	223917	309493	128883	197570	204398	rRNA	.	ZDB-GENE-011205-4	.	2296.08	3128.88	3640.92	610.952	3302.49	4936.63	5673.06	8059.18	9311.15	1317.11	8174.66	12682.9
140507	rna-trnV	trnV	tRNA-Val	8	16	23	14	12	16	tRNA	.	ZDB-GENE-011205-5	.	5.71981	4.41559	6.3796	2.17185	5.5591	8.41928	14.1323	11.3734	16.315	4.68215	13.7605	21.6302
140508	rna-trnK	trnK	tRNA-Lys	48	90	128	46	58	98	tRNA	.	ZDB-GENE-011205-31	.	18.8039	21.0537	39.88	14.4045	30.3535	46.7505	46.4601	54.229	101.988	31.0538	75.1342	120.108
140509	rna-trnA	trnA	tRNA-Ala	63	52	66	34	40	64	tRNA	.	ZDB-GENE-011205-25	.	14.6161	15.3602	27.7966	20.3641	18.8081	26.0321	36.1128	39.564	71.086	43.9018	46.5559	66.8799
140510	rna-trnG	trnG	tRNA-Gly	64	109	136	82	89	129	tRNA	.	ZDB-GENE-011205-32	.	34.852	33.5905	55.0237	19.8322	38.4098	51.9598	86.111	86.5203	140.716	42.7551	95.0761	133.492
140511	rna-trnP	trnP	tRNA-Pro	46	41	63	19	22	29	tRNA	.	ZDB-GENE-011205-38	.	7.8838	8.20335	12.0256	14.3747	14.3666	23.7999	19.479	21.1297	30.7538	30.9895	35.5618	61.145
140512	gene-CYTB	CYTB	cytochrome b	45193	48994	44216	40019	41226	39114	protein_coding	NP_059343.1	ZDB-GENE-011205-17	.	1051.61	963.008	1027.67	871.269	1065.84	1040.29	2598.27	2480.46	2628.14	1878.32	2638.27	2672.63
140513	rna-ZDB-GENE-011205-27	trnC	tRNA-Cys	90	76	75	67	66	68	tRNA	.	ZDB-GENE-011205-27	ZDB-GENE-011205-27	27.5443	24.3964	28.249	27.2367	25.9444	27.7148	68.0554	62.8387	72.2431	58.718	64.2204	71.203
140514	rna-trnY	trnY	tRNA-Tyr	140	125	122	112	115	119	tRNA	.	ZDB-GENE-011205-28	.	46.9856	43.0401	49.915	43.3727	43.3901	46.0774	116.09	110.86	127.651	93.5046	107.404	118.379
140515	rna-trnR	trnR	tRNA-Arg	73	135	155	80	131	129	tRNA	.	ZDB-GENE-011205-33	.	34.2034	49.8201	55.044	22.8682	47.727	59.3664	84.5085	128.324	140.768	49.3003	118.139	152.52
140516	rna-trnQ	trnQ	tRNA-Gln	77	116	169	79	121	133	tRNA	.	ZDB-GENE-011205-22	.	33.0017	45.1458	55.7668	23.7658	40.4595	63.7745	81.5394	116.284	142.616	51.2353	100.15	163.845
140517	rna-trnH	trnH	tRNA-His	38	75	74	25	59	67	tRNA	.	ZDB-GENE-011205-34	.	10.5525	22.1326	28.635	11.7555	26.4739	28.3761	26.0727	57.0078	73.23	25.343	65.5311	72.9019
140518	rna-trnT	trnT	tRNA-Thr	51	43	63	23	27	40	tRNA	.	ZDB-GENE-011205-39	.	9.29342	9.88139	16.5149	15.3548	14.5547	23.2717	22.9618	25.4519	42.2346	33.1024	36.0272	59.788
140519	gene-ATP6	ATP6	ATP synthase F0 subunit 6	4977	10168	13602	6100	8531	12693	protein_coding	NP_059336.1	ZDB-GENE-011205-18	.	267.349	332.4	556.314	160.042	368.976	533.832	660.556	856.176	1422.7	345.025	913.33	1371.48
140520	gene-ATP8	ATP8	ATP synthase F0 subunit 8	692	1643	1908	772	1160	1996	protein_coding	NP_059335.1	ZDB-GENE-011205-19	.	140.191	187.245	362.486	92.1677	247.061	310.314	346.378	482.294	927.008	198.699	611.551	797.238
140521	rna-trnI	trnI	tRNA-Ile	85	127	169	84	120	139	tRNA	.	ZDB-GENE-011205-21	.	33.9185	42.8996	56.0457	24.9867	42.3491	60.9896	83.8046	110.498	143.329	53.8674	104.827	156.69
140522	rna-trnM	trnM	tRNA-Met	58	111	144	74	99	106	tRNA	.	ZDB-GENE-011205-23	.	31.9492	37.8937	45.9172	18.3929	39.8208	55.9321	78.9388	97.6045	117.427	39.6521	98.5687	143.697
140523	rna-trnW	trnW	tRNA-Trp	44	41	55	31	37	57	tRNA	.	ZDB-GENE-011205-24	.	12.8506	13.8439	24.0193	13.7135	14.1991	20.9917	31.7508	35.6584	61.426	29.564	35.147	53.9304
140524	rna-trnN	trnN	tRNA-Asn	76	57	66	37	44	55	tRNA	.	ZDB-GENE-011205-26	.	14.9813	15.7035	22.2251	22.7942	19.3514	23.9287	37.0153	40.4483	56.8377	49.1407	47.9005	61.4759
140525	rna-trnF	trnF	tRNA-Phe	37	52	89	40	52	60	tRNA	.	ZDB-GENE-011205-2	.	17.1534	19.8954	25.8279	11.6633	18.6282	34.5531	42.3821	51.2453	66.0513	25.1441	46.1104	88.7715
140526	rna-trnD	trnD	tRNA-Asp	109	188	174	92	160	172	tRNA	.	ZDB-GENE-011205-30	.	39.5471	61.6672	74.4036	34.4816	67.4318	67.5808	97.7115	158.839	190.277	74.3367	166.914	173.624
140527	rna-trnE	trnE	tRNA-Glu	28	36	77	30	47	66	tRNA	.	ZDB-GENE-011205-37	.	12.7435	17.9946	28.4563	8.75297	12.7868	29.7997	31.4862	46.3493	72.7731	18.87	31.6513	76.5592
140528	rna-trnS1	trnS1	tRNA-Ser	6884	8006	5516	6028	7131	5072	tRNA	.	ZDB-GENE-011205-29	.	2545.2	2676.77	2141.39	2132.63	2798.69	2085.48	6288.58	6894.67	5476.31	4597.61	6927.61	5357.88
140529	rna-trnS2	trnS2	tRNA-Ser	14	24	34	8	23	20	tRNA	.	ZDB-GENE-011205-35	.	3.18798	8.44526	8.30254	4.28068	8.50875	12.8446	7.87673	21.7528	21.2326	9.22845	21.0618	32.9996
140530	rna-trnL1	trnL1	tRNA-Leu	53	121	211	87	131	184	tRNA	.	ZDB-GENE-011205-6	.	33.7073	45.1088	71.3763	15.0564	38.8051	73.3589	83.2827	116.189	182.535	32.4591	96.0545	188.469
140531	gene-ND1	ND1	NADH dehydrogenase subunit 1	24515	31559	39380	28777	30250	33877	protein_coding	NP_059331.1	ZDB-GENE-011205-7	.	884.917	826.911	1041.62	553.08	803.446	1084.25	2186.42	2129.91	2663.81	1192.35	1988.77	2785.58
140532	gene-ND2	ND2	NADH dehydrogenase subunit 2	4443	8181	10277	5585	6965	8602	protein_coding	NP_059332.1	ZDB-GENE-011205-8	.	159.929	177.293	246.291	93.3461	193.947	263.479	395.147	456.66	629.857	201.239	480.078	676.912
140533	gene-ND3	ND3	NADH dehydrogenase subunit 3	10532	10500	8626	8418	8502	8522	protein_coding	NP_059338.1	ZDB-GENE-011205-9	.	719.017	645.582	727.836	660.053	742.5	659.679	1776.52	1662.85	1861.34	1422.97	1837.92	1694.8
140534	gene-ND4	ND4	NADH dehydrogenase subunit 4	8849	18967	25507	15020	17159	20749	protein_coding	NP_059340.1	ZDB-GENE-011205-10	.	326.085	331.165	450.418	140.948	340.911	495.827	805.679	852.995	1151.88	303.862	843.858	1273.84
140535	gene-ND5	ND5	NADH dehydrogenase subunit 5	15105	19659	23898	16064	16944	21959	protein_coding	NP_059341.1	ZDB-GENE-011205-12	.	264.489	247.998	361.51	182.465	267.96	352.292	653.49	638.78	924.512	393.364	663.283	905.083
140536	gene-ND6	ND6	NADH dehydrogenase subunit 6	3269	4352	3451	2853	4049	3214	protein_coding	NP_059342.1	ZDB-GENE-011205-13	.	164.784	207.899	185.635	138.544	208.137	178.477	407.141	535.494	474.736	298.678	515.202	458.531
140537	rna-trnL2	trnL2	tRNA-Leu	10	18	16	9	15	24	tRNA	.	ZDB-GENE-011205-36	.	3.33868	5.11522	9.48614	2.87613	5.91516	5.80012	8.24907	13.1755	24.2595	6.20048	14.6418	14.9013
140538	gene-ND4L	ND4L	NADH dehydrogenase subunit 4L	1537	3171	3311	2189	2364	2955	protein_coding	NP_059339.1	ZDB-GENE-011205-11	.	220.94	212.145	298.185	113.816	264.968	299.201	545.89	546.429	762.568	245.369	655.878	768.687
140539	gene-COX1	COX1	cytochrome c oxidase subunit I	253607	279440	231157	227965	241744	203655	protein_coding	NP_059333.1	ZDB-GENE-011205-14	.	4406.88	4154.26	3936.42	3596.87	4472.13	4000.92	10888.4	10700.3	10066.8	7754.27	11069.9	10278.9
140540	gene-COX2	COX2	cytochrome c oxidase subunit II	106926	104001	80182	83330	80756	74612	protein_coding	NP_059334.1	ZDB-GENE-011205-15	.	3615.73	3114.91	3237.02	3403.91	3735.9	3115.02	8933.61	8023.19	8278.25	7338.28	9247.5	8002.9
140541	gene-COX3	COX3	cytochrome c oxidase subunit III	116230	110693	92621	94865	99519	78718	protein_coding	NP_059337.1	ZDB-GENE-011205-16	.	3618.73	3374.7	3002.41	3252.9	3495.72	3163.37	8941.03	8692.35	7678.25	7012.72	8652.97	8127.1
140599	NM_131872,XM_021470110	vim	vimentin	3638	3179	2404	2544	2985	2324	protein_coding	NP_571947.1;XP_021325785.1	ZDB-GENE-011212-3	.	41.942	44.1016	38.3719	44.0804	43.4967	35.8708	103.629	113.594	98.1309	95.0303	107.668	92.1568
140613	NM_131873,XM_005162143	her9	hairy-related 9	961	769	664	828	798	641	protein_coding	NP_571948.1;XP_005162200.1	ZDB-GENE-011213-1	.	17.4127	14.9271	13.4487	14.799	13.3969	12.4821	43.0226	38.4483	34.3931	31.9043	33.1615	32.0682
140614	NM_131874	xbp1	X-box binding protein 1	6492	4789	4734	4141	4366	4287	protein_coding	NP_571949.1	ZDB-GENE-011210-2	.	74.6543	69.9682	77.2664	85.8611	71.4759	76.4093	184.453	180.22	197.598	185.103	176.925	196.306
140615	NM_131645	fads2	fatty acid desaturase 2	246	220	232	79	80	131	protein_coding	NP_571720.2	ZDB-GENE-011212-1	.	1.41865	1.26799	2.34715	3.24586	3.2695	3.72525	3.50514	3.26602	6.00251	6.99755	8.093	9.57066
140616	NM_131875	sox10	SRY (sex determining region Y)-box 10	315	515	475	397	446	491	protein_coding	NP_571950.1	ZDB-GENE-011207-1	.	3.71467	3.70681	4.59047	2.1622	3.98871	3.97777	9.17805	9.54777	11.7395	4.66136	9.87327	10.2194
140617	NM_201454	rab2a	RAB2A, member RAS oncogene family	6978	5332	5022	4841	4783	5015	protein_coding	NP_958862.1	ZDB-GENE-011212-2	.	63.3188	55.6121	65.5917	66.9676	57.7364	58.816	156.446	143.242	167.742	144.371	142.915	151.106
140618	NM_001319158,NM_001319159,NM_176859,XM_005162558	tfap2a	transcription factor AP-2 alpha	2535	2620	2785	1515	1763	1924	protein_coding	NP_001306087.1;NP_001306088.1;NP_789829.2;XP_005162615.1	ZDB-GENE-011212-6	.	16.0772	16.7921	20.5863	20.0595	23.2831	26.3711	39.7228	43.2521	52.6465	43.2452	57.6327	67.7509
140619	NM_131876	admp	anti-dorsalizing morphogenic protein	0	0	0	0	0	0	protein_coding	NP_571951.2	ZDB-GENE-011214-1	.	0	0	0	0	0	0	0	0	0	0	0	0
140620	NM_213327,NM_213533,XM_005165092,XM_009301279,XM_009301280,XM_021475990	prps1a	phosphoribosyl pyrophosphate synthetase 1A	2117	2413	2256	2263	2209	2168	protein_coding	NP_998492.1;NP_998698.1;XP_005165149.1;XP_009299554.1;XP_009299555.1;XP_021331665.1	ZDB-GENE-011212-5	.	29.9602	25.8193	28.4555	20.3142	26.2703	26.452	74.0244	66.5037	72.7711	43.7941	65.027	67.9586
140621	NM_131877	casp3a	caspase 3, apoptosis-related cysteine peptidase a	3675	3199	2743	2057	2049	2224	protein_coding	NP_571952.1	ZDB-GENE-011210-1	.	21.1349	18.7084	22.8393	27.6998	27.2107	25.2299	52.2192	48.1881	58.4085	59.7163	67.3548	64.819
140622	NM_001082796	atic	5-aminoimidazole-4-carboxamide ribonucleotide formyltransferase/IMP cyclohydrolase	1836	1893	1378	1329	2300	1224	protein_coding	NP_001076265.2	ZDB-GENE-011212-4	.	20.3425	31.2953	18.7258	20.6252	23.9857	18.8899	50.2615	80.6086	47.8888	44.4645	59.372	48.5307
140631	NM_131878	nanos3	nanos homolog 3	13	14	12	13	14	8	protein_coding	NP_571953.1	ZDB-GENE-011221-1	.	0.338364	0.330867	0.193741	0.243205	0.307916	0.27029	0.836017	0.852228	0.495466	0.524311	0.762186	0.694411
140633	NM_182857,XM_009298837,XM_021478636,XM_021478637	per2	period circadian clock 2	3259	3483	3396	3473	2972	2887	protein_coding	NP_878277.2;XP_009297112.1;XP_021334311.1;XP_021334312.1	ZDB-GENE-011220-2	.	19.008	14.5124	15.8718	13.0901	15.851	16.6844	46.9643	37.3802	40.5899	28.2201	39.236	42.8645
140634	NM_131879	cyp1a	cytochrome P450, family 1, subfamily A	1773	988	805	1343	996	813	protein_coding	NP_571954.1	ZDB-GENE-011219-1	.	15.4291	10.1704	9.3341	14.9507	9.40196	8.28474	38.1217	26.1964	23.8707	32.2312	23.2727	21.2846
140744	NM_173222	ckbb	creatine kinase, brain b	40536	26504	19603	19197	21566	16320	protein_coding	NP_775329.1	ZDB-GENE-020103-2	.	400.535	400.001	340.455	620.516	457.807	366.203	989.628	1030.3	870.667	1337.73	1133.21	940.823
140746	NM_131881	irx7	iroquois homeobox 7	108	108	82	35	61	39	protein_coding	NP_571956.1	ZDB-GENE-020103-1	.	0.873507	1.36368	0.987401	2.00441	2.25304	1.85516	2.15823	3.51248	2.52514	4.32118	5.57697	4.76614
140747	NM_131882	cxcr4a	chemokine (C-X-C motif) receptor 4a	163	161	155	109	127	155	protein_coding	NP_571957.2	ZDB-GENE-020102-1	.	2.14556	2.22376	3.04005	2.34437	2.62649	2.71822	5.30117	5.72783	7.7745	5.05409	6.50136	6.98347
140811	NM_001309267,NM_131883,XM_017358676	psap	prosaposin	10767	8470	7922	7915	8757	7945	protein_coding	NP_001296196.1;NP_571958.2;XP_017214165.1	ZDB-GENE-020108-1	.	97.2201	95.866	97.889	96.9154	86.5386	87.2253	240.208	246.926	250.338	208.934	214.21	224.093
140814	NM_131884	cebpb	CCAAT/enhancer binding protein (C/EBP), beta	2887	1965	1328	2829	2458	1485	protein_coding	NP_571959.2	ZDB-GENE-020111-3	.	55.8628	43.1539	29.3264	41.8237	32.1159	23.4717	138.024	111.153	74.9983	90.1652	79.4966	60.302
140815	NM_131885	cebpa	CCAAT/enhancer binding protein (C/EBP), alpha	870	952	836	903	1017	711	protein_coding	NP_571960.1	ZDB-GENE-020111-2	.	9.39413	9.41059	7.39883	6.64504	8.1969	7.78571	23.2106	24.2393	18.9215	14.3256	20.2898	20.0025
140816	NM_131886	cebpg	CCAAT/enhancer binding protein (C/EBP), gamma	2231	1684	1529	1661	1425	1470	protein_coding	NP_571961.1	ZDB-GENE-020111-5	.	22.0662	16.8256	19.5214	21.7513	18.5184	18.1899	54.5203	43.3385	49.9232	46.8922	45.8388	46.7322
140817	NM_131887	cebpd	CCAAT/enhancer binding protein (C/EBP), delta	4779	3424	1691	3274	3271	1625	protein_coding	NP_571962.1	ZDB-GENE-020111-4	.	80.98	71.9128	40.1874	86.7292	70.1223	37.4547	200.082	185.229	102.774	186.974	173.574	96.226
140818	NM_131888,XM_021468747	ptpra	protein tyrosine phosphatase, receptor type, A	2491	2872	3195	2779	2848	2760	protein_coding	NP_571963.2;XP_021324422.1	ZDB-GENE-020107-1	.	11.6785	10.8088	12.1615	7.88428	10.0991	12.0364	28.8548	27.8407	31.1015	16.9972	24.9983	30.923
140819	NM_001311348,XM_021476760,XM_021476761,XM_021476762,XM_021476763,XM_021476764,XM_021476765,XM_021476766,XM_021476767,XM_021476768,XM_021476769,XM_021476770,XM_021476771,XM_021476772,XM_021476773	ptprfa	protein tyrosine phosphatase, receptor type, f, a	1557	2130	2194	1747	2179	2165	protein_coding	NP_001298277.1;XP_021332435.1;XP_021332436.1;XP_021332437.1;XP_021332438.1;XP_021332439.1;XP_021332440.1;XP_021332441.1;XP_021332442.1;XP_021332443.1;XP_021332444.1;XP_021332445.1;XP_021332446.1;XP_021332447.1;XP_021332448.1	ZDB-GENE-020107-2	.	7.20922	8.02345	8.95187	4.3856	7.1847	7.47829	17.8122	20.6663	22.8932	9.45464	17.7843	19.2127
140820	XM_021469479,XM_021469480,XM_021469481,XM_021469482,XM_021469483,XM_021469484,XM_021469485,XM_021469486,XM_021469487,XM_021469488,XM_021469489,XM_021469490,XM_021469491,XM_021469492,XM_021469493,XM_021469494,XM_021469495,XM_021469496,XM_021469497,XM_021469498,XM_021469499,XM_021469500,XM_021469501,XM_021469502,XM_021469503,XM_021469504,XM_021469505,XM_021469506,XM_021469507,XM_021469508,XM_021469…	ptprsa	protein tyrosine phosphatase, receptor type, s, a, transcript variant X21	1118	2830	4045	2016	2366	3044	protein_coding	XP_021325154.1;XP_021325155.1;XP_021325156.1;XP_021325157.1;XP_021325158.1;XP_021325159.1;XP_021325160.1;XP_021325161.1;XP_021325162.1;XP_021325163.1;XP_021325164.1;XP_021325165.1;XP_021325166.1;XP_021325167.1;XP_021325168.1;XP_021325169.1;XP_021325170.1;XP_021325171.1;XP_021325172.1;XP_021325173.1;XP_021325174.1;XP_021325175.1;XP_021325176.1;XP_021325177.1;XP_021325178.1;XP_021325179.1;XP_021325…	ZDB-GENE-020107-3	.	7.66728	7.92807	11.2767	3.10314	8.72222	13.6017	18.944	20.4207	28.8387	6.68986	21.5902	34.9446
142985	NM_174861	gbx1	gastrulation brain homeobox 1	160	161	176	120	158	152	protein_coding	NP_777286.1	ZDB-GENE-020117-2	.	1.9698	2.30069	2.48622	1.91899	2.18209	2.58974	4.86691	5.92598	6.35816	4.13703	5.40135	6.65337
142986	NM_131796,XM_005158162,XM_005158163,XM_005158164,XM_005158165,XM_009292411,XM_021466598,XM_021466599,XM_021466600,XM_021466601,XM_021466602,XM_021466603,XM_021466604,XM_021466605,XM_021466606,XM_021466607,XM_021466608,XM_021466609	ptk2ab	protein tyrosine kinase 2ab	2240	1897	1758	1551	1581	1575	protein_coding	NP_571871.1;XP_005158219.1;XP_005158220.1;XP_005158221.1;XP_005158222.1;XP_009290686.1;XP_021322273.1;XP_021322274.1;XP_021322275.1;XP_021322276.1;XP_021322277.1;XP_021322278.1;XP_021322279.1;XP_021322280.1;XP_021322281.1;XP_021322282.1;XP_021322283.1;XP_021322284.1	ZDB-GENE-020114-1	.	11.3753	10.401	11.7181	12.3178	11.6544	11.5551	28.1057	26.7904	29.9675	26.5552	28.8483	29.6866
142987	NM_152977,NM_178163	dmbx1a	diencephalon/mesencephalon homeobox 1a	445	415	345	181	228	197	protein_coding	NP_694509.1;NP_835457.2	ZDB-GENE-020117-1	.	3.86096	4.3481	4.20645	7.00078	7.34187	6.61517	9.5395	11.1996	10.7574	15.0926	18.1734	16.9952
170445	XM_005171012,XM_009294000,XM_702776	pknox1.2	pbx/knotted 1 homeobox 1.2, transcript variant X2	412	563	582	474	446	558	protein_coding	XP_005171069.1;XP_009292275.1;XP_707868.2	ZDB-GENE-020123-1	.	2.57166	2.15285	3.01783	1.64392	2.52393	2.81938	6.35397	5.54519	7.71769	3.54403	6.2475	7.24335
170446	NM_131893	meis1b	Meis homeobox 1 b	6179	5632	5358	4391	5551	4853	protein_coding	NP_571968.1	ZDB-GENE-020122-1	.	58.529	65.7801	64.684	60.4278	62.1518	63.944	144.611	169.432	165.421	130.273	153.845	164.281
170450	NM_131894,XM_005170896,XM_005170897,XM_005170898	gria2a	glutamate receptor, ionotropic, AMPA 2a	3106	3069	3001	2163	2656	2267	protein_coding	NP_571969.1;XP_005170953.1;XP_005170954.1;XP_005170955.1	ZDB-GENE-020125-3	.	14.6409	16.7999	16.7997	15.91	18.6102	18.646	36.1742	43.2721	42.9629	34.2994	46.066	47.904
170451	NM_131895,XM_005157304,XM_005157305,XM_005157306,XR_222234,XR_658188,XR_658190	gria2b	glutamate receptor, ionotropic, AMPA 2b	2889	2746	2542	2120	2388	2265	protein_coding	NP_571970.2;XP_005157361.1;XP_005157362.1;XP_005157363.1	ZDB-GENE-020125-4	.	11.4304	11.6	12.6525	12.395	12.4503	12.6418	28.2417	29.8786	32.357	26.7217	30.8182	32.4785
170452	NM_198339,XM_005165095,XM_005165096,XM_005165097,XM_005165098,XM_021475991	gria3a	glutamate receptor, ionotropic, AMPA 3a	2474	2992	2618	1685	2144	1775	protein_coding	NP_938153.1;XP_005165152.1;XP_005165153.1;XP_005165154.1;XP_005165155.1;XP_021331666.1	ZDB-GENE-020125-5	.	12.1222	13.7265	12.1632	12.3401	16.8985	16.3544	29.9511	35.3559	31.1058	26.6033	41.8289	42.0167
170454	NM_131896,XM_009293340,XM_009293341,XM_009293342,XM_009293343,XM_009293344,XM_009293345,XM_009293346	meis2a	Meis homeobox 2a	2093	3202	3468	1849	2590	2527	protein_coding	NP_571971.1;XP_009291615.1;XP_009291616.1;XP_009291617.1;XP_009291618.1;XP_009291619.1;XP_009291620.1;XP_009291621.1	ZDB-GENE-020122-2	.	16.7491	20.8846	22.8333	13.7403	23.4351	27.2269	41.383	53.7933	58.3931	29.6218	58.009	69.9495
170455	NM_131897,XM_005160124,XM_005160125	meis1a	Meis homeobox 1 a	1139	1291	1122	1046	1315	1277	protein_coding	NP_571972.2;XP_005160181.1;XP_005160182.1	ZDB-GENE-020122-3	.	14.4136	16.191	17.67	11.6195	14.8531	13.7184	35.6125	41.7039	45.1885	25.0497	36.766	35.2444
170457	NM_001159970	s1pr2	sphingosine-1-phosphate receptor 2	665	700	806	601	649	696	protein_coding	NP_001153442.1	ZDB-GENE-020123-2	.	7.59265	7.29463	8.80212	6.17132	7.32189	9.12848	18.7596	18.7891	22.5102	13.3044	18.1239	23.4523
170581	NM_131900,XM_009300335,XM_021474904,XM_021474905,XM_021474906,XM_021474907,XM_021474908,XM_021474909,XM_021474910,XM_021474911,XM_021474912,XM_021474913,XM_021474914,XM_021474915,XM_021474916,XM_021474917,XM_021474918,XM_021474919,XM_021474920,XM_021474921,XM_021474922	cacna1c	calcium channel, voltage-dependent, L type, alpha 1C subunit	1627	2470	2635	2064	2121	2257	protein_coding	NP_571975.1;XP_009298610.1;XP_021330579.1;XP_021330580.1;XP_021330581.1;XP_021330582.1;XP_021330583.1;XP_021330584.1;XP_021330585.1;XP_021330586.1;XP_021330587.1;XP_021330588.1;XP_021330589.1;XP_021330590.1;XP_021330591.1;XP_021330592.1;XP_021330593.1;XP_021330594.1;XP_021330595.1;XP_021330596.1;XP_021330597.1	ZDB-GENE-020129-1	.	6.06004	4.45455	7.15705	2.83673	4.93605	5.8679	14.9729	11.4738	18.3032	6.11555	12.2182	15.0754
170781	NM_153651,XM_005173082	tlx2	T-cell leukemia, homeobox 2	334	275	326	185	235	288	protein_coding	NP_705937.2;XP_005173139.1	ZDB-GENE-020208-1	.	2.74493	3.19443	4.56053	3.84131	3.56049	4.50704	6.78206	8.22803	11.6629	8.28124	8.8133	11.5792
170782	NM_152978	mkrn1	makorin, ring finger protein, 1	893	833	713	561	593	513	protein_coding	NP_694510.1	ZDB-GENE-020213-1	.	10.6572	10.016	9.73624	12.456	13.0997	12.1275	26.3314	25.7987	24.8991	26.8531	32.4256	31.1571
170783	NM_152979,XM_005155668,XR_002459642	mkrn2	makorin, ring finger protein, 2	290	228	199	173	216	196	protein_coding	NP_694511.1;XP_005155725.1	ZDB-GENE-020213-2	.	2.34413	2.59632	2.65093	2.90033	2.54863	2.46264	5.79178	6.68744	6.7794	6.25264	6.30864	6.32684
170784	NM_194362,XM_021469719	ube4b	ubiquitination factor E4B, UFD2 homolog (S. cerevisiae)	1855	2209	2289	1837	1877	1967	protein_coding	NP_919343.2;XP_021325394.1	ZDB-GENE-020205-1	.	11.618	10.0831	12.4439	8.61181	11.5717	12.9473	28.7053	25.9713	31.8235	18.5657	28.6434	33.2633
170846	NM_152886	appb	amyloid beta (A4) precursor protein b	8956	8445	7611	7167	7443	6900	protein_coding	NP_690842.1	ZDB-GENE-020220-1	.	53.1082	49.0288	51.1238	48.6899	51.8075	50.4932	131.218	126.286	130.742	104.968	128.239	129.724
170970	NM_001037571	nitr1n	novel immune-type receptor 1n	0	0	0	0	0	0	protein_coding	NP_001032660.1	ZDB-GENE-020225-4	.	0	0	0	0	0	0	0	0	0	0	0	0
170971	NM_001309818,XM_021477385	nitr1m	novel immune-type receptor 1m	4	5	0	4	0	0	protein_coding	NP_001296747.1;XP_021333060.1	ZDB-GENE-020225-5	.	0.077451	0	0	0.054839	0.065718	0	0.191362	0	0	0.118225	0.162673	0
170984	NM_199130	nitr6a	novel immune-type receptor 6a	0	0	0	0	0	0	protein_coding	NP_954581.3	ZDB-GENE-020225-42	.	0	0	0	0	0	0	0	0	0	0	0	0
170986	NM_198347,XM_017356807,XM_017356808	nitr1l	novel immune-type receptor 1l	0	0	0	0	0	0	protein_coding	NP_938161.1;XP_017212296.1;XP_017212297.1	ZDB-GENE-020225-7	.	0	0	0	0	0	0	0	0	0	0	0	0
170990	XM_021477732	nitr1d	novel immune-type receptor 1d	0	0	0	0	0	0	protein_coding	XP_021333407.1	ZDB-GENE-020225-11	.	0	0	0	0	0	0	0	0	0	0	0	0
170994	NM_001007219	nitr1a	novel immune-type receptor 1a	0	0	0	0	0	0	protein_coding	NP_001007220.1	ZDB-GENE-020225-15	.	0	0	0	0	0	0	0	0	0	0	0	0
170995	NM_001309819	nitr1b	novel immune-type receptor 1b	0	0	0	0	0	0	protein_coding	NP_001296748.1	ZDB-GENE-020225-16	.	0	0	0	0	0	0	0	0	0	0	0	0
171006	NM_198354,NM_198355	nitr3d	novel immune-type receptor 3d	0	0	0	0	0	0	protein_coding	NP_938168.1;NP_938169.1	ZDB-GENE-020225-34	.	0	0	0	0	0	0	0	0	0	0	0	0
171094	NM_139077	nek8	NIMA-related kinase 8	84	124	92	81	99	105	protein_coding	NP_620776.1	ZDB-GENE-020509-1	.	0.864451	0.945678	1.12607	0.65856	1.10368	0.885627	2.13585	2.43582	2.87977	1.41975	2.73196	2.27529
171465	NM_001136488,NM_152958,XM_005162144	phc2a	polyhomeotic homolog 2a (Drosophila)	1092	954	989	655	828	719	protein_coding	NP_001129960.1;NP_694490.2;XP_005162201.1	ZDB-GENE-020312-1	.	7.612	7.81023	7.2328	9.4589	8.80296	10.1373	18.8074	20.1171	18.4969	20.3919	21.79	26.0441
171473	NM_199481,XM_021480960	ccng1	cyclin G1	17370	10679	11076	22174	18383	18819	protein_coding	NP_955775.1;XP_021336635.1	ZDB-GENE-020322-1	.	342.726	252.544	290.818	196.914	136.641	153.257	846.795	650.487	743.728	424.516	338.228	393.737
171474	NM_001328553,NM_153660	il17rd	interleukin 17 receptor D	559	521	555	470	529	481	protein_coding	NP_001315482.1;NP_705946.2	ZDB-GENE-020320-5	.	4.73026	4.73481	4.84181	4.12652	4.33297	5.00231	11.6873	12.1957	12.3823	8.89611	10.7254	12.8516
171477	NM_199528	rbp5	retinol binding protein 1a, cellular	406	326	378	434	368	500	protein_coding	NP_955822.2	ZDB-GENE-020320-1	.	10.2774	7.74408	11.8528	7.0588	6.39471	8.01249	25.3931	19.9467	30.312	15.2176	15.8289	20.5851
171478	NM_152961	fabp3	fatty acid binding protein 3, muscle and heart	6849	4588	4215	3677	3830	3576	protein_coding	NP_694493.1	ZDB-GENE-020318-2	.	147.765	136.83	143.702	201.942	152.631	151.655	365.093	352.438	367.498	435.355	377.809	389.622
171479	NM_182858	crabp1a	cellular retinoic acid binding protein 1a	250	175	183	139	154	148	protein_coding	NP_878278.1	ZDB-GENE-020320-3	.	5.78036	5.67428	6.13489	7.60618	6.00502	6.80925	14.2819	14.6155	15.6891	16.3977	14.8643	17.4939
171480	NM_182859	crabp2a	cellular retinoic acid binding protein 2, a	1417	1012	1128	1050	961	1171	protein_coding	NP_878279.1	ZDB-GENE-020320-4	.	12.5379	10.2051	13.9801	12.4154	10.0099	12.0641	30.9783	26.2857	35.7521	26.7655	24.7776	30.9944
171481	NM_152960	fabp10a	fatty acid binding protein 10a, liver basic	6260	3950	2043	3247	2477	1781	protein_coding	NP_694492.1	ZDB-GENE-020318-1	.	220.738	149.703	121.026	312.252	222.29	124.36	545.39	385.596	309.508	673.165	550.236	319.498
171585	NM_001310044,NM_153655	psma6a	proteasome subunit alpha 6a	1239	1052	1095	773	937	841	protein_coding	NP_001296973.1;NP_705941.2	ZDB-GENE-020326-1	.	23.6563	25.5065	25.7444	27.8353	26.6802	30.0288	58.4491	65.6982	65.8377	60.0085	66.0417	77.1478
192121	NM_152955,XM_005161406,XM_009295592,XM_009295593,XM_021468748	dacha	dachshund a	1065	1243	1356	780	1077	1032	protein_coding	NP_694487.2;XP_005161463.1;XP_009293867.1;XP_009293868.1;XP_021324423.1	ZDB-GENE-020402-3	.	7.02247	8.67776	9.56552	7.56645	9.87989	11.2576	17.3508	22.3517	24.4625	16.312	24.4557	28.9223
192122	NM_152956,XM_009305776,XM_021477542	dachb	dachshund b	318	272	178	250	222	203	protein_coding	NP_694488.2;XP_009304051.1;XP_021333217.1	ZDB-GENE-020402-4	.	2.99052	2.34249	2.42536	2.80074	2.72666	1.90616	7.38885	6.03366	6.20253	6.03794	6.74932	4.89717
192124	NM_152965,XM_021477569	glra3	glycine receptor, alpha 3	1122	752	712	473	589	533	protein_coding	NP_694497.1;XP_021333244.1	ZDB-GENE-020402-1	.	4.25216	5.06392	4.92442	7.65652	5.96927	5.71007	10.5061	13.0434	12.5935	16.5062	14.7758	14.6699
192125	NM_001202511	glra4b	glycine receptor, alpha 4b	127	108	122	37	59	58	protein_coding	NP_001189440.1	ZDB-GENE-020402-2	.	0.575053	0.823564	0.89778	1.45388	1.39849	1.7062	1.42082	2.12129	2.29595	3.13434	3.46168	4.38346
192294	NM_153666	tbx6	T-box 6	3	13	11	16	28	3	protein_coding	NP_705952.2	ZDB-GENE-020416-5	.	0.14848	0.244767	0.02424	0.019858	0.100675	0.094845	0.366857	0.630456	0.061991	0.042811	0.249202	0.24367
192295	NM_152949,XM_021480961	ccna2	cyclin A2	1168	1008	1098	983	1140	930	protein_coding	NP_694481.1;XP_021336636.1	ZDB-GENE-020418-1	.	15.0484	15.5345	14.1842	13.0535	12.7916	14.9787	37.181	40.0129	36.2742	28.1412	31.6631	38.4822
192297	NM_173232,XM_021481330	rps5	ribosomal protein S5	31528	20717	17028	15714	17043	13528	protein_coding	NP_775339.1;XP_021337005.1	ZDB-GENE-020419-12	.	672.759	648.36	579.09	990.448	734.371	652.709	1662.23	1670.01	1480.94	2135.25	1817.79	1676.89
192298	NM_153659	sec61a1	Sec61 translocon alpha 1 subunit	13436	12104	11500	8349	8876	8551	protein_coding	NP_705945.1	ZDB-GENE-020418-2	.	97.212	91.8726	99.5495	114.776	116.67	119.884	240.188	236.64	254.584	247.438	288.794	307.997
192299	NM_173233	rpl35	ribosomal protein L35	23121	15834	12446	13575	14037	11397	protein_coding	NP_775340.1	ZDB-GENE-020419-2	.	782.702	719.484	657.033	978.075	755.801	642.52	1933.87	1853.21	1680.27	2108.57	1870.84	1650.72
192300	NM_173234	rps18	ribosomal protein S18	27559	18279	14039	14537	15274	12989	protein_coding	NP_775341.1	ZDB-GENE-020419-20	.	902.378	842.861	806.203	1255.09	939.355	780.232	2229.56	2170.99	2061.75	2705.78	2325.19	2004.52
192301	NM_173235	rpl24	ribosomal protein L24	16701	11276	9163	8811	9830	7475	protein_coding	NP_775342.2	ZDB-GENE-020419-25	.	415.996	412.592	352.881	578.53	440.741	387.341	1027.83	1062.73	902.445	1247.22	1090.97	995.131
192302	NM_173236,XM_005159592	hdac1	histone deacetylase 1	6835	5535	5672	3949	4610	4407	protein_coding	NP_775343.1;XP_005159649.1	ZDB-GENE-020419-32	.	52.5333	54.515	58.7058	66.5762	60.8034	67.6195	129.797	140.417	150.132	143.528	150.507	173.724
192303	NM_205538,XM_005167810,XM_005167811,XM_021478598	dcun1d2a	DCN1, defective in cullin neddylation 1, domain containing 2a	2141	1295	1200	1423	1282	1124	protein_coding	NP_991101.1;XP_005167867.1;XP_005167868.1;XP_021334273.1	ZDB-GENE-020416-2	.	25.0325	20.1042	19.8081	28.3317	19.3661	19.4426	61.8494	51.7832	50.6565	61.0786	47.9371	49.9505
192305	NM_173237	adssl	adenylosuccinate synthase, like	1538	1350	1310	1215	1451	1167	protein_coding	NP_775344.1	ZDB-GENE-020419-28	.	20.9946	22.3014	20.1712	19.508	19.3243	20.2802	51.8726	57.4426	51.5851	42.0562	47.8336	52.1026
192307	NM_152951,XM_009291086,XM_009291087,XM_009291089,XM_009291090	csnk1a1	casein kinase 1, alpha 1	12676	10651	10531	9418	10022	9740	protein_coding	NP_694483.1;XP_009289361.1;XP_009289362.1;XP_009289364.1;XP_009289365.1	ZDB-GENE-020419-19	.	101.904	102.76	105.804	107.803	100.94	95.4878	251.779	264.683	270.579	232.406	249.858	245.321
192309	NM_153667	tpi1a	triosephosphate isomerase 1a	353	274	270	161	238	167	protein_coding	NP_705953.1	ZDB-GENE-020416-3	.	3.99265	5.24537	4.1403	6.41001	5.60835	5.98046	9.8649	13.5107	10.5883	13.8189	13.8824	15.3646
192311	NM_173238,XM_005165014,XM_021475992	srrt	serrate RNA effector molecule homolog (Arabidopsis)	1013	1320	1244	858	1162	1118	protein_coding	NP_775345.2;XP_005165071.1;XP_021331667.1	ZDB-GENE-020419-13	.	8.59298	10.2374	11.0265	7.46029	10.7923	11.1759	21.2312	26.3689	28.1988	16.0832	26.7142	28.7124
192312	NM_173239	mak16	MAK16 homolog (S. cerevisiae)	1290	864	781	700	777	742	protein_coding	NP_775346.2	ZDB-GENE-020419-35	.	10.0182	9.8922	10.6263	13.5528	10.2453	10.0102	24.7526	25.4798	27.1754	29.2176	25.3602	25.7176
192313	NM_173240,XM_005165917	actl6a	actin-like 6A	2970	1837	2085	1488	1489	1573	protein_coding	NP_775347.1;XP_005165974.1	ZDB-GENE-020419-36	.	24.0348	21.4007	25.541	35.2544	24.5815	30.3499	59.3842	55.1228	65.3175	76.0029	60.8466	77.973
192314	NM_173241,XM_009294593	dtl	denticleless E3 ubiquitin protein ligase homolog (Drosophila)	241	217	211	222	225	206	protein_coding	NP_775348.1;XP_009292868.1	ZDB-GENE-020419-34	.	2.80278	2.52351	2.60416	2.24206	2.27028	2.38853	6.925	6.4999	6.65978	4.83351	5.61965	6.13644
192315	NM_173242	uxs1	UDP-glucuronate decarboxylase 1	1099	910	925	665	916	766	protein_coding	NP_775349.2	ZDB-GENE-020419-37	.	8.06156	9.86765	9.28664	9.77115	9.12919	10.0434	19.9182	25.4165	23.7493	21.065	22.5975	25.8029
192316	NM_173243,XM_009301103,XM_009301104,XM_009301105,XM_021474924,XM_021474925	terfa	telomeric repeat binding factor a	939	522	624	436	465	520	protein_coding	NP_775350.2;XP_009299378.1;XP_009299379.1;XP_009299380.1;XP_021330599.1;XP_021330600.1	ZDB-GENE-020419-38	.	6.20516	5.92135	7.4922	9.90618	6.2869	8.00851	15.3315	15.2519	19.1603	21.3561	15.562	20.5749
192317	NM_173244,XM_017353103	stil	scl/tal1 interrupting locus	122	170	222	122	135	166	protein_coding	NP_775351.2;XP_017208592.1	ZDB-GENE-020419-39	.	0.742669	0.730383	1.01474	0.546897	0.857413	1.21384	1.83496	1.88128	2.59505	1.17902	2.12236	3.11851
192318	NM_153661	sf3b4	splicing factor 3b, subunit 4	174	206	354	163	169	245	protein_coding	NP_705947.3	ZDB-GENE-020419-22	.	3.54403	3.25703	5.32246	2.76821	3.69323	6.87783	8.75645	8.38927	13.6115	5.96781	9.14188	17.6701
192320	NM_173246	pole2	polymerase (DNA directed), epsilon 2	293	148	205	93	162	118	protein_coding	NP_775353.1	ZDB-GENE-020419-16	.	2.15789	3.34704	2.73017	4.98882	2.8446	4.25713	5.33164	8.6211	6.98204	10.7551	7.04125	10.9371
192321	NM_173247	slc25a5	solute carrier family 25 (mitochondrial carrier; adenine nucleotide translocator), member 5	138148	88749	79901	81188	78362	67113	protein_coding	NP_775354.1	ZDB-GENE-020419-9	.	1925.83	1652.37	1591.74	2404.21	1742.83	1696.95	4758.28	4256.07	4070.67	5183.1	4314.03	4359.69
192322	NM_214736	calm2b	calmodulin 2b, (phosphorylase kinase, delta)	14635	12641	10595	8634	10091	8965	protein_coding	NP_999901.1	ZDB-GENE-020415-2	.	227.672	236.549	236.371	283.127	275.951	250.148	562.523	609.288	604.486	610.376	683.062	642.663
192323	NM_212567	mcm3	minichromosome maintenance complex component 3	1862	2053	2088	1111	1485	1390	protein_coding	NP_997732.2	ZDB-GENE-020419-4	.	11.175	13.2813	13.9859	13.7427	17.1059	18.8087	27.6108	34.2091	35.7669	29.627	42.3423	48.322
192324	NM_173248	cct7	chaperonin containing TCP1, subunit 7 (eta)	8614	6444	5947	4645	5325	4544	protein_coding	NP_775355.1	ZDB-GENE-020419-7	.	67.2157	68.4883	65.7452	91.4499	77.1887	77.0483	166.074	176.408	168.134	197.151	191.066	197.947
192325	NM_173249	ncbp2	nuclear cap binding protein subunit 2	447	297	317	269	253	233	protein_coding	NP_775356.1	ZDB-GENE-020419-31	.	11.4437	9.55708	9.89438	13.9806	10.4803	12.094	28.2748	24.6166	25.3035	30.1399	25.9419	31.071
192326	NM_201455	cct2	chaperonin containing TCP1, subunit 2 (beta)	4608	3543	3351	2425	2875	2476	protein_coding	NP_958863.1	ZDB-GENE-020419-6	.	73.1317	77.0868	74.6745	101.962	88.4754	90.4945	180.691	198.556	190.97	219.813	219.004	232.492
192327	NM_173250	cct3	chaperonin containing TCP1, subunit 3 (gamma)	13195	9229	7993	6960	7756	6301	protein_coding	NP_775357.1	ZDB-GENE-020419-5	.	105.868	104.879	95.8306	147.261	116.221	108.862	261.574	270.141	245.074	317.472	287.682	279.68
192328	NM_177479	u2af1	U2 small nuclear RNA auxiliary factor 1	842	652	771	402	618	598	protein_coding	NP_803432.1	ZDB-GENE-020419-1	.	13.1683	17.9807	19.5765	20.2294	17.6631	22.5963	32.5358	46.3137	50.0643	43.6114	43.7217	58.053
192329	NM_001277109,NM_212568,XM_021467979	ppp1r10	protein phosphatase 1, regulatory subunit 10	3262	3194	2872	2259	2629	2712	protein_coding	NP_001264038.1;NP_997733.2;XP_021323654.1	ZDB-GENE-020419-15	.	15.4392	16.1661	18.506	16.5552	18.2766	17.7776	38.1466	41.6398	47.3267	35.6904	45.2403	45.6729
192330	NM_173251	snrpc	small nuclear ribonucleoprotein polypeptide C	1103	684	737	513	606	575	protein_coding	NP_775358.1	ZDB-GENE-020419-26	.	17.2633	18.1393	19.3659	27.2456	19.0757	22.2048	42.6536	46.7223	49.5256	58.7371	47.2181	57.047
192331	NM_173252	snrpd1	small nuclear ribonucleoprotein D1 polypeptide	1782	1050	954	778	869	702	protein_coding	NP_775359.1	ZDB-GENE-020419-14	.	32.3528	32.0989	29.1821	54.3647	36.1397	35.5024	79.936	82.6784	74.6292	117.202	89.4568	91.2103
192332	NM_173253	smc4	structural maintenance of chromosomes 4	1102	1441	1343	1363	1781	1646	protein_coding	NP_775360.2	ZDB-GENE-020419-21	.	9.69409	11.2638	11.7063	5.75224	8.48876	8.55226	23.9518	29.0126	29.9373	12.4009	21.0123	21.9719
192333	NM_212569	mcm7	minichromosome maintenance complex component 7	1509	1810	1448	946	1411	1139	protein_coding	NP_997734.1	ZDB-GENE-020419-27	.	13.6697	18.1395	16.4645	16.0076	21.6637	18.7446	33.7744	46.7227	42.1056	34.5098	53.6242	48.1573
192334	NM_001015059	b3gat3	beta-1,3-glucuronyltransferase 3 (glucuronosyltransferase I)	419	339	329	225	295	291	protein_coding	NP_001015059.2	ZDB-GENE-020419-3	.	4.22748	4.92532	5.47128	5.7785	5.28176	5.53407	10.4451	12.6863	13.992	12.4575	13.074	14.2178
192335	NM_173254	atp6v1e1b	ATPase, H+ transporting, lysosomal, V1 subunit E1b	3985	3087	2625	2370	2364	2244	protein_coding	NP_775361.1	ZDB-GENE-020419-11	.	56.3336	49.9647	53.3302	69.5047	60.7463	55.8742	139.187	128.696	136.385	149.841	150.366	143.548
192336	NM_001105136,NM_173255	atp6v0ca	ATPase, H+ transporting, lysosomal, V0 subunit ca	2778	2699	2842	2385	2475	2570	protein_coding	NP_001098606.2;NP_775362.2	ZDB-GENE-020419-23	.	44.704	41.258	48.1668	38.201	41.9077	47.7075	110.453	106.27	123.18	82.3551	103.734	122.567
192338	NM_173257	mcm2	minichromosome maintenance complex component 2	3447	3613	3416	1865	2560	2303	protein_coding	NP_775364.2	ZDB-GENE-020419-24	.	18.641	22.7472	23.0171	25.2786	29.8999	30.5699	46.0575	58.5909	58.8632	54.4966	74.0114	78.5382
192339	NM_173258	ddx19	DEAD/H (Asp-Glu-Ala-Asp/His) box polypeptide 19 (DBP5 homolog, yeast)	1499	1198	1129	982	1018	1029	protein_coding	NP_775365.1	ZDB-GENE-020419-30	.	15.5217	14.3101	16.2786	17.3894	15.6885	15.9844	38.3504	36.8592	41.6303	37.4887	38.8338	41.0661
192340	NM_173259	scarb2a	scavenger receptor class B, member 2a	5634	4922	4632	4131	3728	3695	protein_coding	NP_775366.1	ZDB-GENE-020419-29	.	40.6028	32.575	36.3135	40.6276	40.0531	40.7621	100.32	83.9047	92.8669	87.5865	99.1438	104.723
192341	NM_001142954	tceb2	transcription elongation factor B (SIII), polypeptide 2	3127	2906	2410	1984	2054	2204	protein_coding	NP_001136426.1	ZDB-GENE-020415-1	.	33.7351	31.0479	37.4766	39.0084	40.9143	36.6846	83.3515	79.9714	95.8414	84.0958	101.275	94.2475
195815	NM_152971,XM_005158167,XM_005158168	lmna	lamin A	1377	1192	1071	1333	1177	1486	protein_coding	NP_694503.1;XP_005158224.1;XP_005158225.1	ZDB-GENE-020424-3	.	8.22132	6.45877	9.33456	6.4196	6.33301	5.9712	20.3129	16.6361	23.8719	13.8396	15.6761	15.3408
195816	NM_152972,XM_005155556	lmnb1	lamin B1	3421	3040	2915	2020	2493	2487	protein_coding	NP_694504.2;XP_005155613.1	ZDB-GENE-020424-2	.	20.6824	22.696	25.4006	25.692	25.7989	26.7077	51.1012	58.4591	64.9587	55.3878	63.8601	68.6156
195817	NM_152973,XM_021469720	lmnl3	lamin L3	167	96	54	98	56	75	protein_coding	NP_694505.2;XP_021325395.1	ZDB-GENE-020424-4	.	1.38755	0.679511	1.05497	1.72705	1.12445	0.675163	3.4283	1.75025	2.69794	3.72324	2.78336	1.73458
195818	NM_173261,XM_021467102,XM_021467103	kif11	kinesin family member 11	2603	1921	2017	1368	1860	1698	protein_coding	NP_775368.2;XP_021322777.1;XP_021322778.1	ZDB-GENE-020426-1	.	11.3477	13.6046	14.1869	15.8082	13.0207	14.8284	28.0374	35.0419	36.281	34.0799	32.2301	38.0962
195819	NM_001202510	rpl36a	ribosomal protein L36A	21312	14471	10665	10471	11141	9501	protein_coding	NP_001189439.1	ZDB-GENE-020423-1	.	327.032	309.311	296.669	488.331	374.164	298.224	808.018	796.705	758.691	1052.76	926.171	766.176
195820	NM_001001812	fshr	follicle stimulating hormone receptor	0	0	0	0	0	0	protein_coding	NP_001001812.1	ZDB-GENE-020423-5	.	0	0	0	0	0	0	0	0	0	0	0	0
195821	NM_152981,XM_021466610,XM_021466611	mtf1	metal-regulatory transcription factor 1	138	220	319	165	220	237	protein_coding	NP_694513.1;XP_021322285.1;XP_021322286.1	ZDB-GENE-020424-1	.	1.57638	1.87565	2.28321	0.964581	1.75643	2.77561	3.89485	4.83119	5.83899	2.07948	4.34771	7.1309
195822	NM_173263	eef1g	eukaryotic translation elongation factor 1 gamma	45215	29309	23823	22767	24875	20749	protein_coding	NP_775370.1	ZDB-GENE-020423-3	.	464.053	450.702	422.861	676.139	494.564	434.742	1146.56	1160.89	1081.41	1457.65	1224.2	1116.91
195823	NM_001193352,NM_173264	naca	nascent polypeptide-associated complex alpha subunit	18961	14976	12493	11022	12793	10639	protein_coding	NP_001180281.1;NP_775371.1	ZDB-GENE-020423-4	.	351.218	356.532	334.548	465.728	393.874	336.088	867.776	918.334	855.562	1004.03	974.959	863.456
195824	NM_173265	atp6ap1b	ATPase, H+ transporting, lysosomal accessory protein 1b	1991	1539	1502	1444	1365	1354	protein_coding	NP_775372.2	ZDB-GENE-020423-2	.	18.4674	15.5117	17.3082	18.6777	16.2908	17.192	45.6286	39.9543	44.2633	40.2662	40.3247	44.1686
245697	NM_201456	flot1b	flotillin 1b	4480	5357	4374	3834	4776	3986	protein_coding	NP_958864.1	ZDB-GENE-020430-2	.	40.5964	44.9635	42.2057	34.8101	46.9622	41.4728	100.304	115.814	107.935	75.0449	116.246	106.549
245698	NM_213075,XM_005165263,XM_009301623	flot2a	flotillin 2a	5572	6213	5625	4167	5360	5698	protein_coding	NP_998240.2;XP_005165320.1;XP_009299898.1	ZDB-GENE-020430-3	.	40.9065	46.8098	56.1492	40.3316	50.6773	49.4651	101.07	120.57	143.594	86.9485	125.442	127.082
245699	NM_001142672,XM_005171260	insra	insulin receptor a	3179	3484	3064	2747	2927	2722	protein_coding	NP_001136144.1;XP_005171317.1	ZDB-GENE-020503-3	.	13.0514	12.3777	12.968	11.1334	13.8044	13.0247	32.247	31.8817	33.164	24.0018	34.1702	33.4623
245700	NM_001123229	insrb	insulin receptor b	1877	2348	2225	1716	1883	1775	protein_coding	NP_001116701.1	ZDB-GENE-020503-4	.	12.7117	12.3983	13.1419	10.1991	14.3985	14.7588	31.4075	31.9347	33.6087	21.9877	35.6407	37.9173
245701	NM_152968,XM_017351896	igf1ra	insulin-like growth factor 1a receptor	2898	3235	3065	2256	2544	2559	protein_coding	NP_694500.1;XP_017207385.1	ZDB-GENE-020503-1	.	13.8173	13.6939	15.4001	13.0014	16.2515	16.7142	34.1393	35.2719	39.3836	28.0289	40.2274	42.941
245702	NM_152969	igf1rb	insulin-like growth factor 1b receptor	686	1178	1266	966	1116	1072	protein_coding	NP_694501.1	ZDB-GENE-020503-2	.	6.59111	6.77175	7.32057	3.43501	6.65905	7.7397	16.285	17.4423	18.7214	7.40533	16.4832	19.8843
245703	NM_178099	atp1a1a.5	ATPase, Na+/K+ transporting, alpha 1a polypeptide, tandem duplicate 5	1314	816	815	824	676	685	protein_coding	NP_835200.1	ZDB-GENE-020501-1	.	6.46413	4.7154	5.37035	7.56388	5.2994	5.72561	15.9713	12.1457	13.7339	16.3065	13.1176	14.7098
245946	NM_152970,XM_005158039	invs	inversin	178	199	208	193	191	190	protein_coding	NP_694502.1;XP_005158096.1	ZDB-GENE-020507-2	.	1.47014	1.3148	1.44878	0.997313	1.2561	1.42873	3.63237	3.38659	3.70506	2.15005	3.10922	3.67058
245948	NM_152964	gbx2	gastrulation brain homeobox 2	164	191	161	89	146	135	protein_coding	NP_694496.1	ZDB-GENE-020509-2	.	1.26768	1.8533	1.92312	1.71446	2.24807	2.04805	3.13212	4.77362	4.91813	3.6961	5.56466	5.26171
245949	NM_153674	vangl2	VANGL planar cell polarity protein 2	467	761	749	655	689	636	protein_coding	NP_705960.1	ZDB-GENE-020507-3	.	9.36112	8.74565	9.08509	4.89849	9.00266	9.57597	23.1291	22.5265	23.2339	10.5604	22.2843	24.6019
245950	NM_212570	ptk2bb	protein tyrosine kinase 2 beta, b	1268	1352	1408	1190	1452	1434	protein_coding	NP_997735.1	ZDB-GENE-020507-1	.	9.62367	10.4449	11.5979	7.52718	9.05478	10.2003	23.7778	26.9034	29.6601	16.2274	22.4134	26.2059
245951	XM_009292910,XM_017351776,XM_021467330,XM_689237,XR_002455935,XR_002455936	ros1	c-ros oncogene 1, receptor tyrosine kinase, transcript variant X1	580	355	333	426	331	283	protein_coding	XP_009291185.1;XP_017207265.1;XP_021323005.1;XP_694329.6	ZDB-GENE-020506-1	.	2.60759	1.82884	1.70719	2.54551	1.80021	1.79145	6.44274	4.71062	4.36591	5.4877	4.45608	4.60247
246090	NM_152952	cygb1	cytoglobin 1	2112	2333	2295	2433	2494	2300	protein_coding	NP_694484.1	ZDB-GENE-020513-1	.	13.9778	12.7402	13.2116	8.90134	11.0962	11.8077	34.5359	32.8156	33.7868	19.1899	27.4666	30.3355
246091	NM_152974	mab21l1	mab-21-like 1	2698	2602	2654	1423	1470	1454	protein_coding	NP_694506.2	ZDB-GENE-020516-1	.	18.8619	17.3175	19.2691	26.2329	28.55	31.4965	46.6032	44.6055	49.2781	56.554	70.6699	80.9186
246092	NM_199271	cpa5	carboxypeptidase A5	19318	12098	8804	6413	4013	4739	protein_coding	NP_954965.1	ZDB-GENE-020514-1	.	142.535	79.2829	105.297	314.996	222.603	175.199	352.171	204.212	269.282	679.08	551.01	450.109
246093	NM_152967	id3	inhibitor of DNA binding 3	1473	1240	939	1140	1196	1067	protein_coding	NP_694499.1	ZDB-GENE-020515-1	.	29.0619	27.0927	27.1815	27.5524	26.1573	21.4206	71.805	69.7837	69.513	59.3986	64.7474	55.0325
246094	NM_144763	gpia	glucose-6-phosphate isomerase a	13862	8279	6768	6930	7108	5935	protein_coding	NP_658909.1	ZDB-GENE-020513-2	.	102.04	93.0489	87.3765	149.765	100.934	89.2273	252.116	239.67	223.454	322.87	249.843	229.237
246095	NM_144764	gpib	glucose-6-phosphate isomerase b	3705	2588	2345	2698	2844	2223	protein_coding	NP_658910.2	ZDB-GENE-020513-3	.	42.1664	39.5145	34.7378	42.4824	33.4816	32.8215	104.183	101.779	88.8372	91.5853	82.8773	84.3228
246222	NM_001328433,XM_021478599	tbx15	T-box 15	480	544	612	551	556	527	protein_coding	NP_001315362.1;XP_021334274.1	ZDB-GENE-020529-1	.	5.45977	4.9329	5.21176	3.46919	4.43554	5.39843	13.4898	12.7059	13.3284	7.47902	10.9793	13.8693
246224	NM_131028,XM_021466612	ahr1a	aryl hydrocarbon receptor 1a	61	46	28	62	50	20	protein_coding	NP_571103.2;XP_021322287.1	ZDB-GENE-020531-2	.	0.637536	0.453495	0.204534	0.456039	0.386763	0.254998	1.5752	1.16809	0.523069	0.983146	0.957357	0.655124
246225	NM_152984,XM_005158041	onecutl	one cut domain, family member, like	736	858	898	537	660	609	protein_coding	NP_694516.1;XP_005158098.1	ZDB-GENE-020531-1	.	3.11823	3.42846	3.50932	3.11407	4.08039	4.63662	7.7044	8.83081	8.97462	6.71343	10.1002	11.9121
246226	NM_153656	ptgs1	prostaglandin-endoperoxide synthase 1	499	312	352	385	358	383	protein_coding	NP_705942.1	ZDB-GENE-020530-1	.	5.54947	4.58679	5.51436	5.27212	3.72182	4.53742	13.7114	11.8144	14.1022	11.3658	9.21263	11.6572
246227	NM_153657	ptgs2a	prostaglandin-endoperoxide synthase 2a	987	912	838	948	1233	882	protein_coding	NP_705943.1	ZDB-GENE-020530-2	.	13.3028	15.3825	12.3757	10.1631	10.5999	10.5355	32.8681	39.6213	31.6492	21.9101	26.238	27.0671
246275	NM_152982,XM_005171786	myhz2	myosin, heavy polypeptide 2, fast muscle specific	240748	214371	181086	190164	223087	180519	protein_coding	NP_694514.2;XP_005171843.1	ZDB-GENE-020604-1	.	958.082	998.994	909.18	889.833	893.922	816.849	2367.19	2573.15	2325.1	1918.34	2212.73	2098.59
246712	NM_001127332	sid1	secreted immunoglobulin domain 1	2	0	0	0	0	0	protein_coding	NP_001120804.1	ZDB-GENE-020620-1	.	0	0	0	0.077369	0	0	0	0	0	0.166794	0	0
246726	NM_145195,XM_021469721	birc5b	baculoviral IAP repeat containing 5b	10	0	4	18	0	0	protein_coding	NP_660196.1;XP_021325396.1	ZDB-GENE-030826-2	.	1.0598	0	0	0.412436	0	0.177196	2.61852	0	0	0.889146	0	0.455239
252845	NM_194363,XM_009293174	mpp5a	membrane protein, palmitoylated 5a (MAGUK p55 subfamily member 5)	319	655	550	380	483	410	protein_coding	NP_919344.1;XP_009291449.1	ZDB-GENE-020712-1	.	3.65925	4.17716	3.97093	2.28536	5.29185	4.80155	9.04114	10.7593	10.1551	4.92687	13.0989	12.3358
252846	NM_152983,XM_021467573	myo7aa	myosin VIIAa	539	787	750	547	696	673	protein_coding	NP_694515.1;XP_021323248.1	ZDB-GENE-020709-1	.	2.13692	2.35685	2.62781	1.49277	2.46398	2.573	5.2798	6.07065	6.72027	3.21818	6.09911	6.61036
252849	NM_173225	thbs3a	thrombospondin 3a	463	475	333	364	428	399	protein_coding	NP_775332.1	ZDB-GENE-020708-3	.	3.38772	3.54562	3.72155	3.1678	3.66432	2.78033	8.37026	9.13261	9.51737	6.82927	9.0703	7.14302
252850	NM_173226	thbs4b	thrombospondin 4b	6551	5925	4806	4864	5706	4651	protein_coding	NP_775333.1	ZDB-GENE-020708-4	.	43.0567	44.8955	41.1625	42.5447	43.4195	38.0848	106.383	115.639	105.268	91.7195	107.477	97.8449
252851	NM_212614	mycn	MYCN proto-oncogene, bHLH transcription factor	1312	1188	1067	949	1052	1006	protein_coding	NP_997779.2	ZDB-GENE-020711-1	.	10.3993	10.252	11.0233	10.5524	10.7839	10.469	25.6941	26.4066	28.1905	22.7492	26.6935	26.8962
252913	NM_153644,XM_005165036	h2afva	H2A histone family, member Va	2377	1583	1489	939	1196	1007	protein_coding	NP_705930.1;XP_005165093.1	ZDB-GENE-020717-1	.	35.291	39.9559	37.6019	65.6291	49.2894	50.0813	87.1957	102.916	96.1617	141.486	122.006	128.665
259183	NM_201576	tagln2	transgelin 2	3886	2726	2146	2988	2647	2252	protein_coding	NP_963870.1	ZDB-GENE-020802-2	.	68.2661	53.7672	51.4385	65.1382	51.5708	43.8895	168.669	138.49	131.547	140.427	127.654	112.758
259186	NM_212571,XM_009306587,XM_009306589	pcdh10a	protocadherin 10a	1483	1942	1906	1336	1696	1471	protein_coding	NP_997736.1;XP_009304862.1;XP_009304864.1	ZDB-GENE-020731-1	.	9.25126	10.747	10.3384	7.60421	11.858	12.0799	22.8577	27.6816	26.4391	16.3935	29.3523	31.0348
259187	NM_152887	bbs2	Bardet-Biedl syndrome 2	1010	689	711	404	489	434	protein_coding	NP_690843.1	ZDB-GENE-020801-1	.	4.71446	5.075	5.06655	8.66813	6.66357	7.43687	11.6483	13.0719	12.957	18.6871	16.4944	19.1063
259189	NM_152966	hgd	homogentisate 1,2-dioxygenase	2894	1646	1446	1687	1134	1283	protein_coding	NP_694498.2	ZDB-GENE-020802-5	.	32.1599	19.2206	24.4609	40.4847	25.9821	24.6822	79.4595	49.5072	62.5553	87.2785	64.3136	63.4117
259190	NM_212572,XM_005161890	hm13	histocompatibility (minor) 13	2016	1735	1650	1279	1487	1347	protein_coding	NP_997737.2;XP_005161947.1	ZDB-GENE-020802-3	.	20.1156	20.9023	21.1455	23.2279	22.6136	23.1784	49.7009	53.839	54.0767	50.0756	55.9757	59.5485
259191	NM_152963	fmr1	fragile X mental retardation 1	1067	1270	1178	870	1243	1132	protein_coding	NP_694495.1	ZDB-GENE-020731-6	.	11.313	14.368	14.7216	10.1815	13.6754	13.7141	27.9516	37.0083	37.6485	21.9496	33.8508	35.2334
259192	NM_194264	oaz1a	ornithine decarboxylase antizyme 1a	4354	3848	3263	2733	2607	2922	protein_coding	NP_919240.2	ZDB-GENE-020731-4	.	67.2632	57.0348	71.9113	78.631	78.4057	71.9081	166.191	146.907	183.903	169.516	194.078	184.741
259193	NM_194432	oaz1b	ornithine decarboxylase antizyme 1b	4044	3364	3230	3175	2457	2553	protein_coding	NP_919413.2	ZDB-GENE-020731-5	.	45.1256	31.0505	36.2869	42.17	39.5895	41.1043	111.495	79.978	92.7987	90.9117	97.9961	105.602
259194	NM_001004494,XM_009297767,XM_021470440	prc1a	protein regulator of cytokinesis 1a	508	380	450	309	374	355	protein_coding	NP_001004494.1;XP_009296042.1;XP_021326115.1	ZDB-GENE-020801-3	.	4.01923	4.34943	4.62276	4.83662	4.09234	5.17912	9.93056	11.203	11.8221	10.427	10.1298	13.3058
259195	NM_152941,XM_017357621,XM_017357622,XM_017357624,XM_017357625,XM_017357626,XM_017357627,XM_017357629,XM_017357630,XM_017357631,XM_017357632,XM_017357633,XM_017357634,XM_017357635,XM_017357636,XM_017357637,XM_017357638,XM_017357639,XM_017357640,XM_017357641,XM_017357642,XM_017357643,XM_017357644,XM_021478600,XM_021478601,XR_002459469	caska	calcium/calmodulin-dependent serine protein kinase a	1241	1680	1771	1350	1486	1506	protein_coding	NP_694420.1;XP_017213110.1;XP_017213111.1;XP_017213113.1;XP_017213114.1;XP_017213115.1;XP_017213116.1;XP_017213118.1;XP_017213119.1;XP_017213120.1;XP_017213121.1;XP_017213122.1;XP_017213123.1;XP_017213124.1;XP_017213125.1;XP_017213126.1;XP_017213127.1;XP_017213128.1;XP_017213129.1;XP_017213130.1;XP_017213131.1;XP_017213132.1;XP_017213133.1;XP_021334275.1;XP_021334276.1	ZDB-GENE-020802-4	.	9.21687	9.41118	10.2092	6.16706	9.51022	10.7767	22.7727	24.2408	26.1087	13.2952	23.5407	27.6868
259196	NM_152976,XM_005161701	malt2	MALT paracaspase 2	222	175	137	208	186	186	protein_coding	NP_694508.1;XP_005161758.1	ZDB-GENE-020801-2	.	2.13049	1.6705	1.86896	1.59732	1.49019	1.25271	5.26393	4.30277	4.77961	3.44357	3.68867	3.21837
259250	NM_153670,XM_021469300	cers4a	ceramide synthase 4a	443	356	419	299	264	384	protein_coding	NP_705956.1;XP_021324975.1	ZDB-GENE-020808-1	.	4.92853	3.87704	6.31945	5.35834	4.92058	6.1205	12.1772	9.98625	16.1611	11.5517	12.1799	15.7244
259251	NM_153671	cers2a	ceramide synthase 2a	467	551	632	512	564	621	protein_coding	NP_705957.1	ZDB-GENE-020808-2	.	7.88064	7.71261	9.55309	5.26846	7.01973	8.71019	19.4712	19.8657	24.4307	11.3579	17.376	22.3776
259252	NM_152959,XM_009299438	esr1	estrogen receptor 1	11	14	15	23	0	10	protein_coding	NP_694491.1;XP_009297713.1	ZDB-GENE-020806-5	.	0.182653	0	0.073762	0.064132	0.09014	0.109374	0.451292	0	0.188636	0.138257	0.223124	0.280997
259255	NM_153652,XM_005174102	plagl2	pleiomorphic adenoma gene-like 2	363	612	829	516	676	779	protein_coding	NP_705938.1;XP_005174159.1	ZDB-GENE-020806-1	.	2.37432	2.75923	3.59608	1.22546	2.33567	3.51489	5.86637	7.10706	9.19648	2.64189	5.78148	9.03021
259256	NM_201457	rfc3	replication factor C (activator 1) 3	1079	581	532	474	438	480	protein_coding	NP_958865.1	ZDB-GENE-020809-3	.	11.3461	9.31162	11.4807	18.9702	11.5155	11.4041	28.0336	23.9843	29.3604	40.8967	28.5045	29.2987
259257	NM_001328496,NM_152885	adcyap1a	adenylate cyclase activating polypeptide 1a	232	172	149	160	134	102	protein_coding	NP_001315425.1;NP_690841.1	ZDB-GENE-020809-4	.	3.17888	2.42624	1.98554	3.36686	2.8408	2.68281	7.85426	6.24936	5.07774	7.25841	7.03185	6.8925
259258	NM_153653,XM_009295279,XM_021468749	p2rx4a	purinergic receptor P2X, ligand-gated ion channel, 4a	210	196	125	133	124	116	protein_coding	NP_705939.1;XP_009293554.1;XP_021324424.1	ZDB-GENE-020806-2	.	3.0449	2.55895	2.68532	3.57404	3.7386	2.55824	7.52321	6.59119	6.86734	7.70507	9.25419	6.57245
259260	NM_152980	mst1	macrophage stimulating 1	978	832	834	872	961	993	protein_coding	NP_694512.1	ZDB-GENE-020806-3	.	10.7481	10.5392	12.2477	8.85221	8.49576	9.20777	26.556	27.1462	31.3218	19.0839	21.0296	23.656
259303	NM_152884	caspb	caspase b	2215	1592	1198	1664	1843	1495	protein_coding	NP_690840.2	ZDB-GENE-020812-1	.	27.7604	27.3277	24.937	27.1101	21.9783	17.886	68.5894	70.3891	63.773	58.4449	54.4031	45.9515
259304	NM_153672	twsg1b	twisted gastrulation BMP signaling modulator 1b	0	0	14	0	0	0	protein_coding	NP_705958.1	ZDB-GENE-020812-3	.	0	0	0	0	0	0.562239	0	0	0	0	0	1.44447
259306	NM_152954	cyp2ad2	cytochrome P450, family 2, subfamily AD, polypeptide 2	2087	1113	480	831	356	348	protein_coding	NP_694486.1	ZDB-GENE-020812-2	.	13.1882	5.02377	5.52421	24.3221	14.6342	6.82388	32.5849	12.9399	14.1274	52.4345	36.2242	17.5314
260303	NM_001246276	reln	reelin	239	606	803	366	511	595	protein_coding	NP_001233205.1	ZDB-GENE-020822-1	.	1.44916	1.79615	2.3566	0.691878	1.98694	2.84605	3.58053	4.62642	6.02668	1.49158	4.91828	7.31187
260350	NM_153650	has2	hyaluronan synthase 2	75	87	123	95	86	131	protein_coding	NP_705936.1	ZDB-GENE-020828-1	.	0.998458	0.803158	1.38738	0.581488	0.757358	1.16718	2.46695	2.06873	3.54803	1.2536	1.87469	2.99864
260351	NM_178222	sim1a	single-minded family bHLH transcription factor 1a	73	77	91	57	82	60	protein_coding	NP_835740.2	ZDB-GENE-020829-1	.	0.642585	0.81534	0.667209	0.601468	0.712668	0.916311	1.58767	2.10011	1.70629	1.29667	1.76407	2.35412
260407	NM_152248,NM_152986,NM_152987	tp63	tumor protein p63	406	640	647	758	582	874	protein_coding	NP_689454.1;NP_694518.1;NP_694519.1	ZDB-GENE-030819-1	.	7.95667	5.54133	9.15153	3.38804	6.08389	6.04387	19.659	14.273	23.4038	7.30406	15.0595	15.5275
260437	NM_182860	msh6	mutS homolog 6 (E. coli)	1590	1657	1559	1187	1384	1158	protein_coding	NP_878280.1	ZDB-GENE-020905-3	.	8.11271	8.41075	7.91386	7.97486	9.37744	9.53907	20.0446	21.6639	20.2386	17.1925	23.212	24.5071
260439	NM_001001941	copa	coatomer protein complex, subunit alpha	6622	6050	5885	4817	5615	5328	protein_coding	NP_001001941.2	ZDB-GENE-020905-2	.	35.2997	36.5802	39.0406	35.6056	36.705	38.611	87.217	94.2213	99.8411	76.7599	90.856	99.1967
260440	NM_001007029	atp2a1	ATPase, Ca++ transporting, cardiac muscle, fast twitch 1	118466	138756	137859	121684	155349	138306	protein_coding	NP_001007030.1	ZDB-GENE-020905-1	.	1224.31	1389.45	1391.37	874.487	1155.77	1241.89	3024.97	3578.87	3558.23	1885.25	2860.88	3190.57
260441	NM_199529	mthfd1b	methylenetetrahydrofolate dehydrogenase (NADP+ dependent) 1b	3456	2539	2569	2442	2785	2448	protein_coding	NP_955823.1	ZDB-GENE-020905-4	.	23.7721	24.098	23.8265	24.6768	20.4609	22.3865	58.7352	62.0702	60.9329	53.1993	50.647	57.5138
266599	NM_201291	id2a	inhibitor of DNA binding 2, dominant negative helix-loop-helix protein, a	3396	2786	2524	1978	2426	2231	protein_coding	NP_958448.1	ZDB-GENE-020910-1	.	39.3931	42.9625	44.421	49.6269	45.9471	45.0049	97.3311	110.66	113.601	106.988	113.733	115.623
266637	NM_212608	apmap	adipocyte plasma membrane associated protein	1578	1388	1204	1155	1217	1146	protein_coding	NP_997773.1	ZDB-GENE-020919-1	.	17.9068	16.768	17.772	17.9534	17.8231	16.7092	44.2435	43.1899	45.4494	38.7046	44.1177	42.9282
266638	NM_199530,XM_009305088,XM_009305089,XM_009305090,XM_009305091,XM_009305092,XM_009305094,XM_021479100	sec31a	SEC31 homolog A, COPII coat complex component	1447	1815	2311	1569	1734	1909	protein_coding	NP_955824.2;XP_009303363.1;XP_009303364.1;XP_009303365.1;XP_009303366.1;XP_009303367.1;XP_009303369.1;XP_021334775.1	ZDB-GENE-020919-2	.	7.24554	7.51764	9.17424	4.93392	7.16162	10.1462	17.902	19.3635	23.4619	10.6367	17.7272	26.067
266640	NM_153673,XM_017357270	unc45b	unc-45 myosin chaperone B	3434	2050	1462	2587	2347	1429	protein_coding	NP_705959.1;XP_017212759.1	ZDB-GENE-020919-3	.	20.3116	16.3817	11.2152	19.7797	13.3736	10.2737	50.1852	42.195	28.6814	42.6418	33.1037	26.3945
266676	NM_200462	dnah9	dynein, axonemal, heavy chain 9	38	46	65	66	69	46	protein_coding	NP_956756.1	ZDB-GENE-020925-1	.	0.999414	0.935993	0.691579	0.419628	0.572489	0.878579	2.46931	2.41088	1.76862	0.90465	1.41709	2.25719
266721	NM_001012365	trh	thyrotropin-releasing hormone	94	117	89	107	97	87	protein_coding	NP_001012365.2	ZDB-GENE-020930-1	.	1.80381	1.44874	1.45997	1.16221	1.6369	1.33918	4.45679	3.73157	3.73366	2.50553	4.05182	3.44052
266748	NM_212573,XM_009291615	foxn1	forkhead box N1	155	141	170	105	134	127	protein_coding	NP_997738.1;XP_009289890.1	ZDB-GENE-021008-1	.	1.12247	1.37528	1.4785	1.27875	1.39739	1.67097	2.77335	3.54237	3.78106	2.75678	3.45896	4.29293
266749	NM_001002717,XM_005171262,XM_005171263	pak2a	p21 protein (Cdc42/Rac)-activated kinase 2a	884	1208	1185	920	1216	1189	protein_coding	NP_001002717.1;XP_005171319.1;XP_005171320.1	ZDB-GENE-021011-2	.	9.71573	11.2594	12.5533	6.77723	10.4938	11.2633	24.0052	29.0013	32.1032	14.6106	25.9753	28.9369
266750	NM_207637	adra2a	adrenoceptor alpha 2A	198	247	166	159	183	144	protein_coding	NP_997520.3	ZDB-GENE-021010-1	.	1.79834	1.84337	1.62719	1.64143	2.31631	1.67786	4.44327	4.74805	4.16133	3.53867	5.73358	4.31065
266751	NM_207638	adra2b	adrenoceptor alpha 2B	163	146	136	131	103	94	protein_coding	NP_997521.1	ZDB-GENE-021010-2	.	2.55786	1.78758	1.83759	2.33784	2.36704	2.37859	6.31986	4.60435	4.69938	5.04002	5.85915	6.11091
266752	NM_207639	adra2c	adrenoceptor alpha 2C	105	92	76	102	92	72	protein_coding	NP_997522.1	ZDB-GENE-021010-3	.	2.3397	1.87164	1.64087	1.77676	1.74191	1.55179	5.78084	4.82086	4.19629	3.8304	4.31177	3.98675
266753	NM_153643,XM_009296804,XM_021469722,XM_021469723,XM_021469724	acvrl1	activin A receptor type II-like 1	1118	752	778	665	757	791	protein_coding	NP_705929.1;XP_009295079.1;XP_021325397.1;XP_021325398.1;XP_021325399.1	ZDB-GENE-021003-1	.	7.49685	7.65902	8.94423	9.11611	6.93656	7.83624	18.5229	19.7277	22.8737	19.6529	17.1701	20.1323
266754	NM_194364	adra2da	adrenergic, alpha-2D-, receptor a	183	178	163	131	168	167	protein_coding	NP_919345.2	ZDB-GENE-021010-4	.	1.40186	1.60254	1.78179	1.43338	1.57477	1.56536	3.46366	4.12773	4.55668	3.09015	3.89804	4.02163
266755	NM_194365	adra2db	adrenergic, alpha-2D-, receptor b	59	46	28	34	29	31	protein_coding	NP_919346.1	ZDB-GENE-021010-5	.	0.813991	0.605816	0.732306	1.03524	0.911373	0.600803	2.01118	1.56042	1.87277	2.23181	2.25593	1.54354
266756	NM_001313759,XM_017358195	mapk14b	mitogen-activated protein kinase 14b	687	871	888	737	762	787	protein_coding	NP_001300688.1;XP_017213684.1	ZDB-GENE-021007-1	.	5.24259	4.8232	5.60203	3.58141	5.13506	5.6627	12.9532	12.4233	14.3264	7.72095	12.7108	14.5482
266757	NM_153669	tram1	translocation associated membrane protein 1	1816	1462	1394	1115	1047	1165	protein_coding	NP_705955.2	ZDB-GENE-021011-1	.	15.1028	12.6045	15.7854	18.0529	16.4017	16.9103	37.3153	32.4659	40.3689	38.9192	40.5993	43.4447
266794	NM_213172	ccng2	cyclin G2	2490	1889	1310	1381	1554	1042	protein_coding	NP_998337.1	ZDB-GENE-021016-1	.	21.6297	21.6377	16.308	28.6109	24.4931	18.3731	53.4419	55.7331	41.7056	61.6806	60.6279	47.203
266796	NM_201577	sec61a1l	Sec61 translocon alpha 1 subunit, like	1310	1292	1327	1066	1035	1171	protein_coding	NP_963871.1	ZDB-GENE-021016-2	.	12.6535	10.9285	13.9022	11.414	12.7033	14.1132	31.2638	28.149	35.553	24.6067	31.4446	36.2588
266797	NM_201458	stt3a	STT3A, subunit of the oligosaccharyltransferase complex (catalytic)	4464	4170	3862	3350	3541	3593	protein_coding	NP_958866.1	ZDB-GENE-021015-3	.	45.6072	42.8565	48.9106	44.5924	47.0009	47.0819	112.685	110.387	125.082	96.1339	116.342	120.96
266798	NM_201292,XM_009307281,XM_021480492	ap3m1	adaptor-related protein complex 3, mu 1 subunit	859	703	746	641	751	667	protein_coding	NP_958449.1;XP_009305556.1;XP_021336167.1	ZDB-GENE-021015-2	.	9.11113	9.47396	9.46575	8.94386	8.27531	9.47461	22.5114	24.4025	24.2074	19.2815	20.4839	24.3415
266799	NM_199531	gatm	glycine amidinotransferase (L-arginine:glycine amidinotransferase)	5761	6727	6760	5111	6799	6001	protein_coding	NP_955825.1	ZDB-GENE-021015-1	.	90.4006	106.904	106.135	74.7659	98.5012	107.052	223.358	275.356	271.427	161.183	243.821	275.029
266958	NM_170762	neurod4	neuronal differentiation 4	1566	1057	782	230	235	208	protein_coding	NP_739568.2	ZDB-GENE-030730-1	.	3.4959	3.18499	3.16148	17.5165	13.3335	10.6723	8.63754	8.20371	8.08506	37.7627	33.0045	27.4185
266961	NM_170764	hnf1a	HNF1 homeobox a	341	227	267	212	192	205	protein_coding	NP_739570.1	ZDB-GENE-021206-12	.	2.14628	1.72306	2.06569	2.52633	1.90225	2.4198	5.30294	4.43817	5.28271	5.44637	4.70866	6.21679
266962	NM_170761	jmjd6	jumonji domain containing 6	689	558	520	482	515	470	protein_coding	NP_739567.3	ZDB-GENE-040426-17	.	4.05924	3.86005	3.95621	4.25882	3.88958	3.92356	10.0294	9.94248	10.1175	9.18134	9.62791	10.0801
266964	NM_170765	tlx1	T-cell leukemia, homeobox 1	50	48	45	26	39	39	protein_coding	NP_739571.1	ZDB-GENE-021021-2	.	0.343468	0.463804	0.523679	0.488307	0.535749	0.536489	0.848626	1.19464	1.33924	1.05271	1.32614	1.37831
266965	NM_170766	tlx3b	T-cell leukemia, homeobox 3b	110	96	86	45	44	36	protein_coding	NP_739572.1	ZDB-GENE-021021-1	.	0.58201	0.507427	0.463648	1.05844	1.04447	1.00223	1.43801	1.307	1.18572	2.28182	2.58538	2.57486
266966	NM_001123312,XM_017356029,XM_017356030	kat6a	K(lysine) acetyltransferase 6A	1552	3565	4232	2716	2935	3283	protein_coding	NP_001116784.4;XP_017211518.1;XP_017211519.1	ZDB-GENE-021022-3	.	8.52353	8.10587	10.1798	3.58032	9.42684	11.7641	21.0596	20.8786	26.0334	7.71859	23.3343	30.2236
266981	NM_207048	ccnf	cyclin F	181	278	237	223	193	242	protein_coding	NP_996931.1	ZDB-GENE-021030-2	.	1.95642	1.50053	2.12	1.16221	2.01613	1.8576	4.83384	3.86498	5.42162	2.50553	4.99053	4.77241
266982	NM_201459	arcn1a	archain 1a	2909	2567	2396	1802	2132	2105	protein_coding	NP_958867.1	ZDB-GENE-021031-2	.	17.7807	18.6983	20.7633	21.0617	20.9732	21.1696	43.9318	48.1621	53.0994	45.4056	51.9152	54.3874
266983	NM_001328497,NM_173218,XM_005166588,XM_009303464,XM_009303465,XM_009303466,XM_009303468,XM_017356809,XM_021477387	neo1a	neogenin 1a	1595	2294	2706	1672	2137	2249	protein_coding	NP_001315426.1;NP_775325.2;XP_005166645.1;XP_009301739.1;XP_009301740.1;XP_009301741.1;XP_009301743.1;XP_017212298.1;XP_021333062.1	ZDB-GENE-021031-1	.	8.01473	9.12427	10.7722	5.62367	9.13085	11.623	19.8025	23.5018	27.5484	12.1237	22.6016	29.861
266985	NM_199428	npm1a	nucleophosmin 1a (nucleolar phosphoprotein B23, numatrin)	2926	2872	3084	1966	2418	2566	protein_coding	NP_955460.2	ZDB-GENE-021028-1	.	36.8789	40.3186	48.1384	40.2731	44.6069	51.8054	91.119	103.85	123.107	86.8224	110.416	133.095
266987	NM_001014345	cbsb	cystathionine-beta-synthase b	2069	1391	1227	1341	1054	1231	protein_coding	NP_001014367.2	ZDB-GENE-021030-3	.	14.1716	9.90494	13.0088	16.0424	12.1676	11.6093	35.0146	25.5126	33.2683	34.5847	30.1186	29.8258
266988	XM_017358851	smoc2	SPARC related modular calcium binding 2	342	265	227	254	261	244	protein_coding	XP_017214340.2	ZDB-GENE-021031-5	.	3.71034	3.38242	3.56238	3.6673	3.19888	2.96755	9.16736	8.71224	9.11031	7.90611	7.91821	7.62402
266989	NM_201460,XM_021479101	etf1b	eukaryotic translation termination factor 1b	3431	3420	3813	3019	3224	3230	protein_coding	NP_958868.1;XP_021334776.1	ZDB-GENE-021029-1	.	31.3031	29.7187	33.4924	26.0992	29.3663	35.4042	77.3426	76.5476	85.6523	56.2657	72.6905	90.9581
266990	NM_213047	pwp2h	PWP2 periodic tryptophan protein homolog (yeast)	1959	1532	1428	1231	1342	1111	protein_coding	NP_998212.1	ZDB-GENE-021031-3	.	12.5849	12.1949	11.3619	14.7018	12.9697	13.0789	31.0942	31.411	29.0566	31.6947	32.1039	33.6013
266992	NM_001308825,XM_005160811,XM_009294885,XM_009294886	cad	carbamoyl-phosphate synthetase 2, aspartate transcarbamylase, and dihydroorotase	4130	5039	4716	4035	4616	4501	protein_coding	NP_001295754.1;XP_005160868.1;XP_009293160.1;XP_009293161.1	ZDB-GENE-021030-4	.	15.6502	15.99	17.6561	11.8211	16.3671	16.4187	38.668	41.1862	45.153	25.4845	40.5137	42.1818
280646	NM_001328502,NM_173219,XM_021477388,XM_021477389	lmo1	LIM domain only 1	799	811	863	535	614	579	protein_coding	NP_001315431.1;NP_775326.1;XP_021333063.1;XP_021333064.1	ZDB-GENE-021115-6	.	9.09269	9.33861	9.78377	9.98929	11.4638	13.1102	22.4659	24.0538	25.0207	21.5353	28.3765	33.6818
280647	NM_001002386,NM_001328506	kars	lysyl-tRNA synthetase	7843	5846	4965	4701	5281	4757	protein_coding	NP_001002386.1;NP_001315435.1	ZDB-GENE-021115-8	.	56.8235	56.8204	57.1256	68.8165	58.5015	53.7601	140.397	146.355	146.091	148.357	144.809	138.117
280648	NM_200707,XM_021469280	rdh8a	retinol dehydrogenase 8a	856	908	650	570	629	545	protein_coding	NP_957001.1;XP_021324955.1	ZDB-GENE-021115-3	.	10.8143	10.619	10.3325	11.9133	14.2724	11.0323	26.7196	27.3518	26.424	25.6832	35.3285	28.3434
280649	NM_001003890	plk1	polo-like kinase 1 (Drosophila)	1069	1030	1117	700	996	970	protein_coding	NP_001003890.3	ZDB-GENE-021115-7	.	8.94517	11.325	12.3992	10.0266	10.8988	12.7892	22.1014	29.1702	31.7093	21.6157	26.978	32.8571
280650	NM_201461	klf6a	Kruppel-like factor 6a	3034	2936	2387	2729	2980	2694	protein_coding	NP_958869.2	ZDB-GENE-021115-9	.	24.3476	23.6333	24.0309	19.858	21.687	19.0683	60.1571	60.8734	61.4557	42.8106	53.682	48.989
280651	NM_001017558	ets1	v-ets avian erythroblastosis virus E26 oncogene homolog 1	198	255	219	193	231	235	protein_coding	NP_001017558.1	ZDB-GENE-021115-5	.	4.15724	4.4126	5.04994	3.11541	4.53523	4.21944	10.2715	11.3657	12.9145	6.71632	11.2261	10.8403
280652	NM_001081628,XM_009293823	cdon	cell adhesion associated, oncogene regulated	1276	2093	2217	1472	2146	2235	protein_coding	NP_001075097.1;XP_009292098.1	ZDB-GENE-021115-4	.	10.8581	14.0795	16.4994	6.90608	12.789	14.6519	26.8278	36.265	42.1949	14.8884	31.6568	37.6428
280653	NM_001030061	trpm7	transient receptor potential cation channel, subfamily M, member 7	481	781	882	700	817	807	protein_coding	NP_001025232.1	ZDB-GENE-021115-2	.	3.99485	4.14542	4.60997	2.01556	3.69184	4.50679	9.87032	10.6775	11.7894	4.34522	9.13843	11.5785
282554	NM_183067,XM_005162673,XM_021470111	drd3	dopamine receptor D3	88	87	79	81	75	56	protein_coding	NP_898890.1;XP_005162730.1;XP_021325786.1	ZDB-GENE-021119-1	.	0.977439	0.755596	0.682369	0.744287	0.817003	1.10329	2.41502	1.94622	1.74507	1.60456	2.02233	2.8345
282555	NM_173220,XM_009293521	has3	hyaluronan synthase 3	64	106	108	98	74	144	protein_coding	NP_775327.2;XP_009291796.1	ZDB-GENE-021118-1	.	0.567808	0.380579	0.778494	0.234212	0.437986	0.561051	1.40292	0.980273	1.99089	0.504923	1.08415	1.44141
282557	NM_183068,XM_005157501,XM_009291617	drd2a	dopamine receptor D2a	141	154	117	110	125	124	protein_coding	NP_898891.1;XP_005157558.1;XP_009289892.1	ZDB-GENE-021119-2	.	1.10776	0.957651	1.20568	1.07909	1.25657	0.999487	2.73701	2.46666	3.08337	2.32634	3.11039	2.56782
282559	NM_173221,XM_005163981	aldh3b1	aldehyde dehydrogenase 3 family, member B1	393	317	294	295	272	321	protein_coding	NP_775328.2;XP_005164038.1	ZDB-GENE-021120-3	.	4.47256	3.67951	4.86343	4.39987	3.99404	3.98052	11.0506	9.47747	12.4375	9.48542	9.88649	10.2265
282615	NM_001081629	smarca5	SWI/SNF related, matrix associated, actin dependent regulator of chromatin, subfamily a, member 5	4859	4066	3963	2968	3369	3039	protein_coding	NP_001075098.2	ZDB-GENE-021125-1	.	23.9728	24.1904	24.5473	28.7984	27.1925	28.6633	59.231	62.3082	62.7763	62.0847	67.3099	73.6398
282666	NM_001320052	sebox	SEBOX homeobox	16	24	8	0	8	0	protein_coding	NP_001306981.1	ZDB-GENE-021206-4	.	0	0.044517	0	0.075553	0.127147	0.045543	0	0.114665	0	0.16288	0.314728	0.117005
282667	NM_173223	sdc2	syndecan 2	1281	1584	1623	1454	1776	1582	protein_coding	NP_775330.2	ZDB-GENE-021206-3	.	44.5937	48.4313	48.533	28.8338	40.2241	44.5793	110.18	124.746	124.116	62.1609	99.567	114.53
282670	NM_201462	f10	coagulation factor X	754	803	696	836	792	753	protein_coding	NP_958870.3	ZDB-GENE-021206-9	.	10.8286	9.11902	9.74366	7.16734	8.61373	8.0716	26.7549	23.4882	24.9181	15.4516	21.3216	20.737
282671	NM_173228	f7i	coagulation factor VIIi	193	167	146	155	195	138	protein_coding	NP_775335.1	ZDB-GENE-021206-10	.	2.72669	3.05496	2.43898	2.50597	2.43326	2.30474	6.73701	7.86879	6.23735	5.40246	6.02307	5.92119
282672	NM_213132	fbp1b	fructose-1,6-bisphosphatase 1b	7971	5258	4238	4360	3932	3449	protein_coding	NP_998297.1	ZDB-GENE-021206-11	.	96.757	77.5559	76.5301	129.776	96.6057	84.2066	239.063	199.764	195.715	279.775	239.129	216.338
282673	NM_173224,XM_021467104	npc2	Niemann-Pick disease, type C2	2310	1546	1484	1460	1446	1392	protein_coding	NP_775331.1;XP_021322779.1	ZDB-GENE-021206-13	.	43.6678	38.4373	41.6436	50.5236	38.3014	39.5436	107.893	99.0045	106.498	108.921	94.8076	101.593
282676	NM_181330	hspd1	heat shock 60 protein 1	9422	7895	7520	6194	7099	6667	protein_coding	NP_851847.1	ZDB-GENE-021206-1	.	68.0497	69.3307	73.2295	75.9407	71.8078	73.9728	168.135	178.578	187.274	163.716	177.746	190.046
282677	NM_213060	bckdk	branched chain ketoacid dehydrogenase kinase	2933	2542	2241	1947	2046	2010	protein_coding	NP_998225.2	ZDB-GENE-021204-1	.	20.0301	18.7153	20.6766	22.1433	21.6583	20.6502	49.4896	48.2058	52.8777	47.7374	53.6109	53.0531
282678	NM_001159911	timm9	translocase of inner mitochondrial membrane 9 homolog	726	415	420	383	397	338	protein_coding	NP_001153383.1	ZDB-GENE-021206-14	.	17.4229	16.0363	15.3603	24.2249	15.6002	17.0898	43.0479	41.3054	39.2817	52.2249	38.6153	43.906
286739	NM_001004296,XM_009301281,XM_009301282	msna	moesin a	4437	3522	3603	2937	3146	3203	protein_coding	NP_001004296.1;XP_009299556.1;XP_009299557.1	ZDB-GENE-021211-2	.	24.743	23.595	27.0029	27.5145	24.6336	27.2553	61.134	60.7746	69.0561	59.3168	60.9756	70.0224
286740	NM_001007280,XM_021467980	mtx1b	metaxin 1b	522	389	394	320	432	400	protein_coding	NP_001007281.1;XP_021323655.1	ZDB-GENE-021210-1	.	6.31125	8.07531	8.43343	8.2169	6.51245	7.2031	15.5936	20.7999	21.5673	17.7143	16.1203	18.5057
286741	NM_212575	mtx2	metaxin 2	1322	843	891	843	801	755	protein_coding	NP_997740.1	ZDB-GENE-021210-2	.	17.8415	15.0734	15.9735	20.5223	14.7693	16.8792	44.0821	38.8252	40.8501	44.2428	36.5586	43.3648
286745	NM_173229	ddx55	DEAD (Asp-Glu-Ala-Asp) box polypeptide 55	691	510	419	360	463	378	protein_coding	NP_775336.2	ZDB-GENE-021212-1	.	5.00716	5.72799	5.26937	7.06568	5.88581	5.23143	12.3715	14.7538	13.4757	15.2325	14.5692	13.4402
286746	NM_173230	sdad1	SDA1 domain containing 1	1506	933	880	825	721	630	protein_coding	NP_775337.1	ZDB-GENE-021213-1	.	10.8722	8.44277	8.29486	14.559	10.1782	10.3802	26.8626	21.7464	21.213	31.3869	25.1941	26.6681
286747	NM_178436	mcm5	minichromosome maintenance complex component 5	4230	3229	3114	1883	2303	2177	protein_coding	NP_848523.2	ZDB-GENE-021209-1	.	21.5711	23.4516	24.9356	35.5503	30.6263	31.9376	53.297	60.4052	63.7693	76.6407	75.8095	82.052
286748	NM_201294,XM_009296510	b3gnt7	UDP-GlcNAc:betaGal beta-1,3-N-acetylglucosaminyltransferase 7	728	597	530	797	770	690	protein_coding	NP_958451.1;XP_009294785.1	ZDB-GENE-021210-4	.	10.7741	10.4989	10.4595	8.10997	7.5365	7.21572	26.6202	27.0424	26.7487	17.4838	18.6551	18.5381
286774	NM_173266	phf5a	PHD finger protein 5A	375	276	278	208	203	271	protein_coding	NP_775373.1	ZDB-GENE-021219-3	.	12.6961	11.042	16.5584	16.8611	14.0055	15.2377	31.3692	28.4414	42.3457	36.3498	34.6679	39.1477
286776	NM_173267,XM_021468353	ints7	integrator complex subunit 7	453	502	635	363	448	408	protein_coding	NP_775374.1;XP_021324028.1	ZDB-GENE-021220-6	.	3.57106	3.90403	4.03592	3.27293	4.10839	5.57818	8.82323	10.0558	10.3213	7.05591	10.1695	14.3311
286777	NM_173268	ddx54	DEAD (Asp-Glu-Ala-Asp) box polypeptide 54	113	244	284	137	289	242	protein_coding	NP_775375.1	ZDB-GENE-021220-2	.	1.44071	2.71764	2.55253	0.873039	2.13433	2.68489	3.55965	6.99994	6.52776	1.88213	5.28312	6.89784
286778	NM_173269,XM_021467981	c19h1orf109	c19h1orf109 homolog (H. sapiens)	157	88	63	41	82	46	protein_coding	NP_775376.1;XP_021323656.1	ZDB-GENE-021219-1	.	1.42271	2.59351	1.63115	4.21921	2.6239	2.0517	3.51518	6.6802	4.17144	9.09593	6.49496	5.2711
286779	NM_001291708,NM_173270	atp6v1h	ATPase, H+ transporting, lysosomal V1 subunit H	4557	3179	2999	2661	2691	2474	protein_coding	NP_001278637.1;NP_775377.2	ZDB-GENE-021219-2	.	44.446	39.9432	41.2513	55.8767	44.0372	44.9816	109.815	102.883	105.494	120.461	109.006	115.564
286784	NM_173272	arl13b	ADP-ribosylation factor-like 13b	514	511	447	378	424	408	protein_coding	NP_775379.1	ZDB-GENE-021217-3	.	4.05035	4.0404	4.37139	4.04104	4.53484	4.28884	10.0074	10.407	11.1792	8.71183	11.2251	11.0186
286787	NM_173273	diexf	digestive organ expansion factor homolog	475	354	445	321	264	301	protein_coding	NP_775380.1	ZDB-GENE-021217-2	.	3.92647	2.8778	3.68504	4.26791	3.58483	4.88233	9.70136	7.41247	9.42398	9.20093	8.87355	12.5434
286829	NM_173274,XM_005170544,XM_009296487	dag1	dystroglycan 1	2494	4035	4774	3339	3870	4298	protein_coding	NP_775381.1;XP_005170601.1;XP_009294762.1	ZDB-GENE-021223-1	.	19.748	20.6754	25.2862	10.8205	19.6648	25.4675	48.7926	53.2544	64.6659	23.3272	48.6763	65.4294
286830	NM_173275	lamb1a	laminin, beta 1a	4999	5274	5308	5019	6123	5593	protein_coding	NP_775382.1	ZDB-GENE-021226-1	.	28.0856	30.457	31.2918	20.523	24.4312	26.5907	69.3929	78.4494	80.0245	44.2442	60.4746	68.3151
286831	NM_173276	lamb4	laminin, beta 4	1029	1397	1560	1329	1710	1322	protein_coding	NP_775383.1	ZDB-GENE-021226-2	.	6.71589	7.68291	6.67959	3.81417	5.84277	7.05914	16.5934	19.7892	17.0821	8.22273	14.4626	18.1358
286832	NM_173277	lamc1	laminin, gamma 1	5167	8665	9065	6993	9061	8642	protein_coding	NP_775384.1	ZDB-GENE-021226-3	.	34.6557	39.9151	42.8204	18.7868	35.5507	40.2208	85.626	102.811	109.507	40.5012	87.9988	103.332
286833	NM_173278	mc4r	melanocortin 4 receptor	32	41	10	17	16	34	protein_coding	NP_775385.1	ZDB-GENE-021223-2	.	0.490533	0.428526	1.00938	0.711119	1.02439	0.251975	1.21199	1.10377	2.58135	1.53306	2.53568	0.647357
286834	NM_173279,XM_005159581	mc5ra	melanocortin 5a receptor	213	216	161	153	136	177	protein_coding	NP_775386.1;XP_005159638.1	ZDB-GENE-021223-3	.	1.76036	1.43875	2.01195	1.77195	2.06898	1.62996	4.34944	3.70584	5.14528	3.82003	5.12136	4.18758
286835	NM_173280,XM_005158169	mc5rb	melanocortin 5b receptor	27	15	23	13	13	27	protein_coding	NP_775387.1;XP_005158226.1	ZDB-GENE-021223-4	.	0.366942	0.324588	0.412524	0.306762	0.170633	0.29199	0.906625	0.836054	1.05497	0.66133	0.42237	0.750162
317636	NM_173281	ompb	olfactory marker protein b	73	45	37	22	52	31	protein_coding	NP_775388.2	ZDB-GENE-030103-1	.	0.575338	1.24136	0.822075	1.45437	1.01417	0.882831	1.42152	3.19743	2.10235	3.13539	2.51037	2.26811
317637	NM_001018166	wdr43	WD repeat domain 43	2269	2368	2209	1778	2000	1813	protein_coding	NP_001018176.1	ZDB-GENE-021231-3	.	20.0026	20.0004	20.3996	18.7293	22.0617	22.2563	49.4215	51.5158	52.1692	40.3775	54.6094	57.1795
317638	NM_173283	igfbp1a	insulin-like growth factor binding protein 1a	1806	1048	800	1643	1131	924	protein_coding	NP_775390.2	ZDB-GENE-021231-1	.	29.2078	17.8785	16.418	23.5626	15.4248	12.7365	72.1654	46.0503	41.9869	50.7971	38.1811	32.7217
317639	NM_173284,XM_021478182	tsr2	TSR2, 20S rRNA accumulation, homolog (S. cerevisiae)	443	419	271	246	294	324	protein_coding	NP_775391.1;XP_021333857.1	ZDB-GENE-021231-2	.	6.50185	7.00803	8.61566	8.65944	9.23881	6.49036	16.0645	18.0509	22.0334	18.6684	22.8689	16.6746
317640	NM_173285,XM_021467108	ttc27	tetratricopeptide repeat domain 27	1045	862	980	879	824	719	protein_coding	NP_775392.2;XP_021322783.1	ZDB-GENE-030102-1	.	8.66418	7.29278	7.09619	7.56859	7.0992	8.81628	21.4071	18.7843	18.1475	16.3167	17.5727	22.6502
317641	NM_001301358,XM_009307728	zcchc7	zinc finger, CCHC domain containing 7	526	436	538	424	456	453	protein_coding	NP_001288287.2;XP_009306003.1	ZDB-GENE-030102-2	.	3.49644	3.29347	3.74444	3.18325	2.97679	3.85896	8.63888	8.48312	9.57588	6.86258	7.36845	9.91417
317643	NM_173287	chrnb3b	cholinergic receptor, nicotinic, beta 3b (neuronal)	36	55	19	12	29	32	protein_coding	NP_775394.1	ZDB-GENE-030102-4	.	0.24856	0.554103	0.671004	0.564958	0.973677	0.359558	0.614133	1.42723	1.716	1.21796	2.41015	0.923751
317644	NM_173288	nifk	nucleolar protein interacting with the FHA domain of MKI67	1578	1007	955	837	852	752	protein_coding	NP_775395.1	ZDB-GENE-021231-4	.	19.2831	17.4422	17.3281	26.6766	19.1991	19.6957	47.644	44.9266	44.3142	57.5105	47.5237	50.6008
317678	NM_174860	ruvbl2	RuvB-like AAA ATPase 2	1826	1132	1047	793	908	825	protein_coding	NP_777285.1	ZDB-GENE-030109-1	.	13.9001	14.1577	14.4592	23.4933	16.4288	16.4452	34.3439	36.4667	36.9775	50.6477	40.6664	42.2499
317679	NM_173835	ruvbl1	RuvB-like AAA ATPase 1	2001	1368	1372	995	1190	1199	protein_coding	NP_776196.3	ZDB-GENE-030109-2	.	16.8229	17.8951	20.273	24.8349	19.1567	20.7825	41.5653	46.0931	51.8454	53.5401	47.4186	53.393
317731	XM_021479070	ttn.2	titin, tandem duplicate 2	804306	790168	698871	765947	874111	741867	protein_coding	XP_021334745.1	ZDB-GENE-030113-2	.	242.496	246.008	234.842	186.822	207.105	198.104	599.151	633.654	600.577	402.759	512.648	508.955
317732	NM_182861	scfd1	sec1 family domain containing 1	1243	1188	1272	909	922	931	protein_coding	NP_878281.1	ZDB-GENE-030116-3	.	12.8155	11.5532	13.1215	12.865	13.8697	16.0602	31.664	29.758	33.5565	27.7349	34.3317	41.2608
317733	NM_174862,XM_005156971,XM_005156972,XM_005156973	esr2b	estrogen receptor 2b	59	102	106	106	87	37	protein_coding	NP_777287.2;XP_005157028.1;XP_005157029.1;XP_005157030.1	ZDB-GENE-030116-1	.	0.986616	0.741314	0.409312	0.39274	0.786682	0.889702	2.43769	1.90943	1.04676	0.846685	1.94728	2.28576
317734	NM_180966	esr2a	estrogen receptor 2a	46	53	91	68	50	57	protein_coding	NP_851297.1	ZDB-GENE-030116-2	.	0.657666	0.423836	0.544255	0.320287	0.420389	0.78427	1.62493	1.09169	1.39186	0.690488	1.04059	2.01489
317736	NM_001005390	alkbh6	alkB homolog 6	306	214	201	187	171	196	protein_coding	NP_001005390.1	ZDB-GENE-060407-1	.	3.88494	3.14532	4.0597	4.66718	3.67853	3.7259	9.59875	8.10154	10.3821	10.0617	9.10548	9.57232
317737	NM_212576	glud1a	glutamate dehydrogenase 1a	5265	4209	3724	3794	3996	3710	protein_coding	NP_997741.1	ZDB-GENE-030114-2	.	45.8111	42.8908	44.7852	46.6401	42.0719	40.258	113.188	110.476	114.532	100.548	104.141	103.428
317738	NM_199532	elovl6	ELOVL fatty acid elongase 6	1031	734	641	641	687	468	protein_coding	NP_955826.1	ZDB-GENE-030114-1	.	14.7806	14.0834	10.7774	17.4332	13.9968	13.2218	36.5194	36.2753	27.5618	37.5833	34.6464	33.9687
317739	NM_201463	ppan	peter pan homolog (Drosophila)	877	552	616	492	489	474	protein_coding	NP_958871.1	ZDB-GENE-030114-4	.	7.89351	6.9783	7.60334	10.3316	7.33216	8.8504	19.503	17.9743	19.4445	22.2732	18.1493	22.7378
317740	NM_001305464	pola1	polymerase (DNA directed), alpha 1	2464	2042	1953	1535	1950	1793	protein_coding	NP_001292393.1	ZDB-GENE-030114-9	.	8.70768	9.83308	10.1692	10.2554	9.5892	9.91824	21.5146	25.3275	26.0064	22.1089	23.7362	25.4813
317741	NM_201295	coro1ca	coronin, actin binding protein, 1Ca	1336	1553	1642	1576	1658	1491	protein_coding	NP_958452.1	ZDB-GENE-030114-6	.	22.0899	20.6609	20.8942	13.7452	18.023	20.6097	54.5788	53.2171	53.434	29.6325	44.6124	52.9491
317743	NM_001115114	gapdh	glyceraldehyde-3-phosphate dehydrogenase	103774	40019	47463	47549	35490	40001	protein_coding	NP_001108586.1	ZDB-GENE-030115-1	.	1096.66	727.617	922.435	1755.97	764.109	980.111	2709.59	1874.15	2359	3785.6	1891.4	2518.03
317744	NM_001025450,XM_005162028,XM_009296716,XM_009296717	dnmt3bb.1	DNA (cytosine-5-)-methyltransferase 3 beta, duplicate b.1	1769	1303	1447	1317	1393	1399	protein_coding	NP_001020621.1;XP_005162085.1;XP_009294991.1;XP_009294992.1	ZDB-GENE-050314-1	.	10.0634	9.66421	10.5046	9.46682	8.27458	9.46857	24.8642	24.8925	26.8642	20.4089	20.4821	24.326
317745	NM_201464,XM_005166988,XM_021478183,XM_021478184	impdh2	IMP (inosine 5'-monophosphate) dehydrogenase 2	2131	1681	1505	1513	1739	1377	protein_coding	NP_958872.1;XP_005167045.1;XP_021333858.1;XP_021333859.1	ZDB-GENE-030114-5	.	19.6792	20.0433	17.9615	20.386	17.8069	16.6972	48.6226	51.6265	45.9341	43.949	44.0774	42.8973
317746	XM_021479771	suclg2	succinate-CoA ligase, GDP-forming, beta subunit, transcript variant X1	4394	3359	2265	2318	2411	1834	protein_coding	XP_021335446.1	ZDB-GENE-030114-3	.	30.4702	28.1838	24.1076	42.391	36.5619	26.6597	75.2847	72.5943	61.652	91.3881	90.5019	68.4923
317747	NM_174863	rock2a	rho-associated, coiled-coil containing protein kinase 2a	1349	1721	1690	1376	1554	1544	protein_coding	NP_777288.1	ZDB-GENE-030115-3	.	7.60463	7.63827	8.53623	5.47167	7.87599	8.36403	18.7892	19.6742	21.8303	11.796	19.4955	21.4883
317763	NM_175042,XM_005157833,XM_005157834	ttk	ttk protein kinase	621	705	706	570	674	640	protein_coding	NP_778207.1;XP_005157890.1;XP_005157891.1	ZDB-GENE-030123-1	.	5.29314	5.55827	5.92602	4.19577	5.45637	5.80438	13.0781	14.3167	15.155	9.04541	13.5062	14.9122
317764	NM_001007159	azin1b	antizyme inhibitor 1b	20602	14917	13345	12874	11667	10542	protein_coding	NP_001007160.2	ZDB-GENE-030121-1	.	138.196	111.336	113.146	162.255	132.567	128.26	341.45	286.773	289.355	349.797	328.144	329.516
317765	NM_175043,XM_005162369,XM_009297037	nfe2	nuclear factor, erythroid 2	99	55	65	26	44	46	protein_coding	NP_778208.1;XP_005162426.1;XP_009295312.1	ZDB-GENE-030124-1	.	0.33515	0.461954	0.638463	0.964297	0.791979	0.807311	0.828078	1.18987	1.63278	2.07887	1.96039	2.07409
321023	NM_001029947	nnr	nanor	7	0	0	0	0	0	protein_coding	NP_001025118.1	ZDB-GENE-030128-1	.	0	0	0	0.238083	0	0	0	0	0	0.513269	0	0
321031	NM_001004109	quo	quattro	1489	1511	1530	1220	1658	1681	protein_coding	NP_001004109.1	ZDB-GENE-030131-9944	.	5.6644	6.84376	7.80525	5.07396	5.81015	6.36263	13.9954	17.6278	19.9609	10.9386	14.3819	16.3464
321033	NM_198870	aif1l	allograft inflammatory factor 1-like	1744	1243	1169	1083	1030	1084	protein_coding	NP_942571.1	ZDB-GENE-030131-9646	.	14.779	12.4925	14.7896	17.4658	14.0474	14.284	36.5154	32.1775	37.8223	37.6534	34.7715	36.6974
321035	NM_201296,XM_021467109	pabpc4	poly(A) binding protein, cytoplasmic 4 (inducible form)	7816	7018	5998	5949	7481	5784	protein_coding	NP_958453.1;XP_021322784.1	ZDB-GENE-030131-9663	.	71.8739	80.28	69.9251	69.1784	70.1409	64.8547	177.583	206.781	178.824	149.138	173.62	166.62
321046	NM_131242	c3a.1	complement component c3a, duplicate 1	15111	10100	12437	13920	14612	12696	protein_coding	NP_571317.1	ZDB-GENE-990415-35	.	82.3496	76.8449	75.0987	65.586	49.4632	65.8767	203.466	197.933	192.055	141.393	122.437	169.246
321051	NM_001291355,NM_212577	ap2m1a	adaptor-related protein complex 2, mu 1 subunit, a	8738	6734	6053	5596	6091	5472	protein_coding	NP_001278284.1;NP_997742.1	ZDB-GENE-030131-9784	.	78.1744	75.63	76.4361	89.5562	77.9014	75.6827	193.15	194.803	195.475	193.069	192.83	194.439
321053	NM_001100137	mybphb	myosin binding protein Hb	6324	12507	11810	12244	14873	12302	protein_coding	NP_001093607.1	ZDB-GENE-030131-9794	.	211.944	228.867	212.918	80.3105	179.243	183.04	523.664	589.503	544.51	173.136	443.681	470.255
321058	NM_198873	wdr3	WD repeat domain 3	2184	1679	1429	1180	1420	1170	protein_coding	NP_942574.1	ZDB-GENE-030131-9830	.	11.6215	12.4324	11.5204	15.7786	13.6867	12.6017	28.7139	32.0226	29.4619	34.0161	33.8787	32.3755
321059	XM_021478780	rrp1	ribosomal RNA processing 1	638	459	433	366	385	398	protein_coding	XP_021334455.1	ZDB-GENE-030131-9837	.	4.39557	4.11163	4.7798	5.62931	4.5666	4.65959	10.8604	10.5905	12.2237	12.1359	11.3037	11.9711
321061	NM_198978,XM_005161791	pdcd4b	programmed cell death 4b	1951	1536	1004	1063	944	823	protein_coding	NP_945329.1;XP_005161848.1	ZDB-GENE-030131-9847	.	14.657	11.5849	11.3468	19.7443	17.533	12.4058	36.2139	29.8398	29.0178	42.5656	43.3995	31.872
321064	NM_198979	klhl41b	kelch-like family member 41b	4225	3434	2618	2546	2922	2325	protein_coding	NP_945330.1	ZDB-GENE-030131-9875	.	33.4646	34.1342	30.5453	40.743	37.3685	30.8061	82.6829	87.9208	78.1155	87.8353	92.4984	79.145
321065	XM_002663395,XM_005167775,XM_005167776,XM_005167777,XM_009304787,XM_021478986,XM_021478987	tbc1d4	TBC1 domain family, member 4, transcript variant X1	1791	1944	2054	1651	1781	1731	protein_coding	XP_002663441.2;XP_005167832.1;XP_005167833.1;XP_005167834.1;XP_009303062.1;XP_021334661.1;XP_021334662.1	ZDB-GENE-030131-9881	.	9.31297	8.80179	9.6688	7.3147	8.9942	10.2074	23.0101	22.6711	24.7266	15.7693	22.2634	26.2242
321070	NM_001093747,XM_009294695,XM_009294697,XM_017352433,XM_017352434,XM_017352437,XM_021468356,XM_021468357,XM_021468358,XM_021468359,XM_021468360,XM_021468361	rock2b	rho-associated, coiled-coil containing protein kinase 2b	2195	2214	2066	1835	2086	1896	protein_coding	NP_001087216.1;XP_009292970.1;XP_009292972.1;XP_017207922.1;XP_017207923.1;XP_017207926.1;XP_021324031.1;XP_021324032.1;XP_021324033.1;XP_021324034.1;XP_021324035.1;XP_021324036.1	ZDB-GENE-060125-2	.	11.1224	11.3761	11.4115	10.235	11.1673	12.4158	27.4809	29.3018	29.1833	22.0651	27.6425	31.8978
321084	NM_001020476,XM_005166992,XM_005166993,XM_005166994,XM_005166996	dnmt3ba	DNA (cytosine-5-)-methyltransferase 3 beta, duplicate a	4295	3167	3525	2686	2809	2814	protein_coding	NP_001018312.2;XP_005167049.1;XP_005167050.1;XP_005167051.1;XP_005167053.1	ZDB-GENE-050314-4	.	14.6375	13.3044	14.4212	16.1808	14.1646	16.4703	36.1657	34.2688	36.8803	34.8832	35.0618	42.3143
321085	NR_138543	sb:cb92	sb:cb92	5	7	12	5	11	18	lncRNA	.	ZDB-GENE-030131-9947	.	0.211945	0.442798	0.797279	0.152121	0.245763	0.47156	0.523666	1.14053	2.03893	0.327948	0.608339	1.2115
321099	NM_001012312,XM_021468752	gsna	gelsolin a	4380	3668	3412	4181	4068	3898	protein_coding	NP_001012312.2;XP_021324427.1	ZDB-GENE-030131-9653	.	28.7546	27.7462	27.7866	23.4271	21.0871	21.9636	71.0458	71.4671	71.0604	50.5052	52.1971	56.4274
321107	NM_199533	rap1b	RAP1B, member of RAS oncogene family	2726	2207	2405	2211	2484	2378	protein_coding	NP_955827.1	ZDB-GENE-030131-9662	.	29.4719	29.4353	31.6954	26.6541	24.3567	28.7057	72.8179	75.8178	81.0566	57.462	60.2902	73.7486
321113	NM_199534	zgc:65851	zgc:65851	211	402	421	428	391	443	protein_coding	NP_955828.1	ZDB-GENE-030131-9669	.	5.91558	4.80889	6.12077	2.13716	4.60619	5.21383	14.616	12.3865	15.653	4.60737	11.4017	13.395
321114	NM_199535	snu13b	SNU13 homolog, small nuclear ribonucleoprotein b (U4/U6.U5)	1465	1055	986	861	839	695	protein_coding	NP_955829.1	ZDB-GENE-030131-9670	.	33.5342	29.0703	27.0875	41.8851	34.0255	34.4062	82.8549	74.8775	69.2726	90.2975	84.2235	88.3941
321119	NM_212578,XM_005156776	mcmbp	minichromosome maintenance complex binding protein	1458	1051	946	714	785	824	protein_coding	NP_997743.1;XP_005156833.1	ZDB-GENE-030131-9676	.	9.1334	8.91954	10.5422	13.6856	11.1633	10.831	22.5664	22.9744	26.9602	29.5039	27.6326	27.8264
321127	NM_001003411	ddx18	DEAD (Asp-Glu-Ala-Asp) box polypeptide 18	3648	2281	2045	2022	2013	1731	protein_coding	NP_001003411.1	ZDB-GENE-030131-9685	.	27.9793	24.7682	23.9488	37.0478	26.1363	25.3361	69.1301	63.7965	61.2458	79.8692	64.6954	65.0917
321129	NM_199536,XR_002456412	rtca	RNA 3'-terminal phosphate cyclase	750	826	710	560	648	651	protein_coding	NP_955830.1	ZDB-GENE-030131-9687	.	7.88232	8.15816	9.13828	7.91557	9.72193	8.89355	19.4753	21.0133	23.3699	17.0647	24.0648	22.8487
321130	NM_001301359,XM_005157940	nop2	NOP2 nucleolar protein homolog (yeast)	946	870	896	674	782	765	protein_coding	NP_001288288.1;XP_005157997.1	ZDB-GENE-050309-7	.	7.47944	7.65109	8.42685	7.696	7.9121	8.83913	18.4799	19.7072	21.5505	16.5913	19.5849	22.7089
321133	NM_001003831	nop14	NOP14 nucleolar protein homolog (yeast)	588	569	499	373	422	471	protein_coding	NP_001003831.1	ZDB-GENE-030131-9691	.	5.00285	5.04039	6.32479	5.79539	6.32374	5.99636	12.3608	12.9827	16.1748	12.4939	15.6532	15.4054
321155	XM_003199503,XM_021479866,XR_002459687	si:dkey-238i5.2	si:dkey-238i5.2, transcript variant X3	640	611	401	475	516	406	protein_coding	XP_003199551.2;XP_021335541.1	ZDB-GENE-030131-9718	.	2.82478	2.7582	2.36926	2.74388	2.95213	2.0904	6.97935	7.10441	6.05906	5.91536	7.30743	5.37052
321166	NM_001030062,XM_005160629	apobb.1	apolipoprotein Bb, tandem duplicate 1	268501	245914	283804	249115	253066	254158	protein_coding	NP_001025233.1;XP_005160686.1	ZDB-GENE-030131-9732	.	643.787	581.369	656.741	509.081	526.124	656.698	1590.64	1497.46	1679.53	1097.5	1302.32	1687.14
321177	XM_003199845	si:ch211-153b23.5	si:ch211-153b23.5	1456	986	886	1310	1180	1087	protein_coding	XP_003199893.1	ZDB-GENE-030131-9744	.	40.1035	32.102	33.2862	32.7117	24.9918	24.2944	99.0861	82.6865	85.1248	70.5211	61.8624	62.4156
321183	NM_001079944	rrp36	ribosomal RNA processing 36	332	231	184	168	191	205	protein_coding	NP_001073413.1	ZDB-GENE-030131-9751	.	3.58612	3.62345	4.37962	5.2214	4.08384	3.51472	8.86045	9.33308	11.2003	11.2565	10.1088	9.02979
321191	XM_002663185	sb:cb288	sb:cb288	124	109	129	94	114	153	protein_coding	XP_002663231.1	ZDB-GENE-030131-9760	.	1.63387	1.76993	2.67384	1.58487	1.57712	2.02261	4.0369	4.55887	6.83798	3.41672	3.90384	5.19635
321193	NM_199537	paics	phosphoribosylaminoimidazole carboxylase, phosphoribosylaminoimidazole succinocarboxamide synthetase	3514	2666	2407	2476	3079	2422	protein_coding	NP_955831.1	ZDB-GENE-030131-9762	.	47.7391	52.7623	46.6913	49.6986	42.5459	41.5534	117.952	135.902	119.407	107.142	105.314	106.756
321195	NM_001013259	serpina1l	serine (or cysteine) proteinase inhibitor, clade A (alpha-1 antiproteinase, antitrypsin), member 1, like	12477	8272	7789	8862	7889	7000	protein_coding	NP_001013277.3	ZDB-GENE-040721-3	.	160.732	127.198	126.948	166.034	124.202	126.48	397.131	327.628	324.651	357.942	307.437	324.943
321202	NM_205539,XM_009300345	lrrc17	leucine rich repeat containing 17	2077	1560	1413	1542	1880	1321	protein_coding	NP_991102.1;XP_009298620.1	ZDB-GENE-030131-9774	.	22.1866	23.8272	18.2688	20.1723	17.6766	18.9908	54.8178	61.3727	46.72	43.4882	43.755	48.7899
321203	NM_001244643,NM_199538,XM_005155559,XM_005155560	trappc13	trafficking protein particle complex 13	662	573	588	387	515	441	protein_coding	NP_001231572.1;NP_955832.2;XP_005155616.1;XP_005155617.1	ZDB-GENE-030131-9775	.	6.51064	7.55394	7.09968	7.82861	8.08817	8.79884	16.0862	19.457	18.1565	16.8772	20.0207	22.6054
321212	NM_212579	col9a2	procollagen, type IX, alpha 2	3081	5376	5642	4301	6391	6253	protein_coding	NP_997744.2	ZDB-GENE-030131-9786	.	39.395	52.0387	57.266	20.7049	40.7671	46.2727	97.3357	134.038	146.45	44.6365	100.911	118.881
321217	NM_212580,XM_005170432,XM_005170433	mbd3b	methyl-CpG binding domain protein 3b	1793	1323	1293	656	801	896	protein_coding	NP_997745.1;XP_005170489.1;XP_005170490.1	ZDB-GENE-030131-9792	.	9.76698	10.5732	13.5043	20.1747	16.9196	17.5238	24.1319	27.234	34.5355	43.4933	41.8812	45.021
321218	NM_199429,XM_005163906	pigq	phosphatidylinositol glycan anchor biosynthesis, class Q	706	579	528	446	450	471	protein_coding	NP_955461.1;XP_005163963.1	ZDB-GENE-030131-9793	.	4.83612	4.34998	5.09872	5.59441	5.21801	5.10656	11.9489	11.2044	13.0393	12.0606	12.9162	13.1194
321220	NM_001122654,XM_005155938,XM_009305880,XR_221989	ptbp1b	polypyrimidine tract binding protein 1b	1208	1281	1495	1167	1278	1553	protein_coding	NP_001116126.1;XP_005155995.1;XP_009304155.1	ZDB-GENE-030131-9796	.	9.36702	9.28737	12.643	7.35552	8.64943	11.189	23.1437	23.9219	32.3328	15.8573	21.41	28.7461
321224	NM_001115125	hkdc1	hexokinase domain containing 1	861	875	756	650	731	579	protein_coding	NP_001108597.1	ZDB-GENE-030131-9801	.	5.87542	5.87349	5.2328	5.70952	6.54842	6.11693	14.5168	15.1286	13.3822	12.3088	16.2093	15.7152
321232	NM_001001724	tomm22	translocase of outer mitochondrial membrane 22 homolog (yeast)	1589	1383	1376	1085	1095	1233	protein_coding	NP_001001724.1	ZDB-GENE-030131-9810	.	25.967	23.2991	29.5088	27.9174	27.4034	29.4965	64.1582	60.0126	75.4646	60.1854	67.8319	75.7803
321239	NM_001045330,XM_021479549,XM_021479550	pmela	premelanosome protein a	3541	3030	2034	2675	2832	1869	protein_coding	NP_001038795.1;XP_021335224.1;XP_021335225.1	ZDB-GENE-030131-9818	.	30.1048	28.2873	21.0174	29.2224	28.2364	20.4975	74.3818	72.8607	53.7492	62.9989	69.8938	52.6607
321240	NM_199539	armc1l	armadillo repeat containing 1, like	509	291	250	369	326	380	protein_coding	NP_955833.2	ZDB-GENE-030131-9819	.	7.06643	5.54285	7.27008	7.14485	4.60186	4.27902	17.4595	14.277	18.5922	15.4031	11.391	10.9934
321243	NM_001039171,XM_009296659,XM_009296660	lama5	laminin, alpha 5	4391	7068	7116	6347	7481	6928	protein_coding	NP_001034260.1;XP_009294934.1;XP_009294935.1	ZDB-GENE-030131-9823	.	16.5295	17.2865	18.0035	8.38264	15.2067	16.5523	40.8405	44.5255	46.0416	18.0716	37.6413	42.5249
321245	NM_205540	smyd1a	SET and MYND domain containing 1a	4677	4464	3576	4418	4774	3475	protein_coding	NP_991103.2	ZDB-GENE-030131-9825	.	84.9572	81.6122	66.8154	65.9908	71.0673	61.5684	209.909	210.212	170.871	142.266	175.913	158.177
321247	NM_001305468	ftsj3	FtsJ homolog 3 (E. coli)	301	397	529	274	422	343	protein_coding	NP_001292397.1	ZDB-GENE-030131-9828	.	3.05332	4.17228	3.81931	2.45942	3.66211	5.26992	7.54401	10.7467	9.76735	5.30211	9.06483	13.5391
321248	NM_001346151	kdm7aa	lysine (K)-specific demethylase 7Aa	1539	1247	1182	864	916	838	protein_coding	NP_001333080.1	ZDB-GENE-030131-9829	.	8.3683	7.88302	8.1162	10.94	10.0033	10.247	20.6761	20.3046	20.7561	23.585	24.7612	26.326
321250	NM_199273	zgc:66433	zgc:66433	1529	1332	1414	1207	1445	1223	protein_coding	NP_954967.1	ZDB-GENE-030131-9832	.	9.06313	9.64434	9.17653	8.42178	8.27586	9.50638	22.3928	24.8413	23.4677	18.156	20.4853	24.4232
321264	NM_213241	sp8a	sp8 transcription factor a	540	559	425	418	600	358	protein_coding	NP_998406.2	ZDB-GENE-030131-9849	.	5.27423	6.72965	4.50873	5.00211	5.84367	4.79894	13.0314	17.3338	11.5305	10.7838	14.4649	12.3291
321270	NM_001326596	sb:cb470	sb:cb470	64	33	24	49	38	22	protein_coding	NP_001313525.1	ZDB-GENE-030131-9856	.	1.78044	1.22437	0.781305	1.71185	0.9891	0.788553	4.39904	3.15365	1.99808	3.69047	2.44833	2.0259
321277	NM_001002042	mybbp1a	MYB binding protein (P160) 1a	1098	1045	1158	829	814	944	protein_coding	NP_001002042.2	ZDB-GENE-030131-9864	.	6.4256	5.60605	7.31635	6.24649	6.70316	8.03749	15.8761	14.4398	18.7106	13.4664	16.5924	20.6494
321283	NM_212581,XM_005156975	tacc3	transforming, acidic coiled-coil containing protein 3	553	723	739	572	692	831	protein_coding	NP_997746.1;XP_005157032.1	ZDB-GENE-050522-327	.	5.54145	5.93667	8.04987	3.92388	5.78113	6.36844	13.6916	15.2913	20.5864	8.45926	14.3101	16.3614
321289	NM_001002863	noc3l	NOC3-like DNA replication regulator	989	666	771	493	625	663	protein_coding	NP_001002863.1	ZDB-GENE-030131-9878	.	5.75083	6.48731	7.73403	8.47188	6.43316	8.06034	14.2089	16.7096	19.7787	18.264	15.924	20.7081
321294	NM_001040094	cpox	coproporphyrinogen oxidase	975	852	533	474	681	438	protein_coding	NP_001035183.2	ZDB-GENE-030131-9884	.	7.29173	9.33129	6.73605	11.0197	10.8717	7.34969	18.0161	24.035	17.2265	23.7567	26.9108	18.8823
321298	XM_009292161,XM_009292162,XM_009292163,XM_009292164,XM_021466878,XM_021466879,XM_021466880	col14a1a	collagen, type XIV, alpha 1a, transcript variant X5	1094	1388	1494	1164	1279	1448	protein_coding	XP_009290436.1;XP_009290437.1;XP_009290438.1;XP_009290439.1;XP_021322553.1;XP_021322554.1;XP_021322555.1	ZDB-GENE-030131-9889	.	4.54631	4.37587	5.66184	3.07697	4.73287	5.1745	11.2328	11.2711	14.4794	6.63344	11.7153	13.294
321314	NM_198874	lmbr1l	limb development membrane protein 1-like	886	688	621	605	622	460	protein_coding	NP_942575.1	ZDB-GENE-030131-9906	.	7.67664	7.01647	5.83421	8.25506	7.22925	7.05991	18.9671	18.0726	14.9202	17.7966	17.8946	18.1378
321315	NM_201465	calr3b	calreticulin 3b	4353	4178	4301	3445	3341	3686	protein_coding	NP_958873.3	ZDB-GENE-030131-9907	.	35.4063	30.5232	37.8815	32.8215	35.5447	39.5814	87.4804	78.6198	96.8767	70.7579	87.9841	101.69
321324	NM_212583	slc39a1	solute carrier family 39 (zinc transporter), member 1	214	181	228	153	154	256	protein_coding	NP_997748.2	ZDB-GENE-030131-9917	.	2.41915	2.1621	4.06276	2.48357	2.36847	3.23372	5.97715	5.56902	10.39	5.35418	5.86268	8.30786
321330	NM_201178,XM_005168961	rhpn2	rhophilin, Rho GTPase binding protein 2	1683	1190	1111	1436	1131	1008	protein_coding	NP_957472.1;XP_005169018.1	ZDB-GENE-030131-9927	.	19.042	13.4072	13.4355	16.423	13.0984	13.2256	47.0482	34.5336	34.3596	35.4053	32.4226	33.9783
321346	NM_201297,XM_005163797	phb	prohibitin	6945	5051	4495	4088	4149	3662	protein_coding	NP_958454.1;XP_005163854.1	ZDB-GENE-030131-6577	.	72.4087	64.3118	63.6681	88.7862	74.043	71.3356	178.905	165.651	162.823	191.409	183.279	183.271
321357	NM_001001942	sparc	secreted protein, acidic, cysteine-rich (osteonectin)	43339	24805	26715	28241	26605	27027	protein_coding	NP_001001942.1	ZDB-GENE-030131-9	.	507.03	424.611	485.177	570.864	368.685	429.432	1252.75	1093.69	1240.77	1230.69	912.609	1103.27
321362	XM_021480466	tnrc6b	trinucleotide repeat containing 6b, transcript variant X1	765	1611	1807	1176	1403	1466	protein_coding	XP_021336141.1	ZDB-GENE-030131-13	.	4.60163	4.88162	5.73759	2.19587	5.21859	6.33269	11.3695	12.5738	14.6731	4.73394	12.9176	16.2695
321364	NM_199541,XM_005160630	id2b	inhibitor of DNA binding 2, dominant negative helix-loop-helix protein, b	319	231	161	177	236	192	protein_coding	NP_955835.1;XP_005160687.1	ZDB-GENE-030131-15	.	5.15246	6.15115	5.64856	6.48407	5.53685	4.19584	12.7305	15.8438	14.4454	13.9786	13.7054	10.7797
321378	NM_214681,XM_009305269	arrb2a	arrestin, beta 2a	452	528	459	291	365	347	protein_coding	NP_999846.1;XP_009303544.1	ZDB-GENE-030131-29	.	4.3494	4.84849	5.2477	4.98512	6.61618	6.23118	10.7463	12.4885	13.4203	10.7471	16.3771	16.0087
321383	NM_201466,XM_005171152	pfn2l	profilin 2 like	11553	10170	9398	7896	8321	8113	protein_coding	NP_958874.2;XP_005171209.1	ZDB-GENE-030131-34	.	91.7184	86.0156	94.0751	98.2211	97.2573	97.4975	226.614	221.554	240.584	211.749	240.742	250.484
321390	NM_001305467,XM_017351596,XM_021467111	mipol1	mirror-image polydactyly 1	232	194	223	203	192	205	protein_coding	NP_001292396.1;XP_017207085.1;XP_021322786.1	ZDB-GENE-030131-41	.	2.68496	2.24253	2.71415	2.22458	2.09038	2.61412	6.6339	5.77617	6.94108	4.79584	5.17433	6.71602
321421	NM_182862	tgfbi	transforming growth factor, beta-induced	8629	7966	8740	9419	9831	9926	protein_coding	NP_878282.1	ZDB-GENE-030131-73	.	93.1965	86.4754	98.2037	62.6402	65.2577	77.4257	230.266	222.738	251.143	135.042	161.533	198.917
321442	NM_198800	nppa	natriuretic peptide A	125	109	130	80	77	154	protein_coding	NP_942095.2	ZDB-GENE-030131-95	.	1.46212	1.24574	2.82746	1.68153	1.65318	2.13677	3.61254	3.2087	7.23083	3.62511	4.09213	5.48964
321449	NM_001015041	ctgfa	connective tissue growth factor a	3777	2660	2518	2635	2910	2825	protein_coding	NP_001015041.1	ZDB-GENE-030131-102	.	37.2704	36.5914	39.966	39.2064	31.1489	31.8952	92.0862	94.2501	102.208	84.5226	77.103	81.9429
321452	NM_199542	smc2	structural maintenance of chromosomes 2	2509	1757	1713	1840	2168	1925	protein_coding	NP_955836.2	ZDB-GENE-030131-105	.	13.5392	14.1827	14.1668	13.5487	10.7059	11.2865	33.4521	36.5311	36.2296	29.2087	26.5004	28.9965
321453	NM_212584,XM_005165268,XM_021476007	ctsla	cathepsin La	31530	21653	18312	18148	17884	16562	protein_coding	NP_997749.1;XP_005165325.1;XP_021331682.1	ZDB-GENE-030131-106	.	378.385	322.467	342.081	467.701	363.415	340.869	934.898	830.591	874.825	1008.29	899.564	875.737
321460	NM_001328509,NM_212585,XM_021477395	ist1	increased sodium tolerance 1 homolog (yeast)	2331	1833	1798	1928	1564	1679	protein_coding	NP_001315438.1;NP_997750.1;XP_021333070.1	ZDB-GENE-030131-179	.	25.6003	18.6325	21.9298	22.7502	20.0909	21.2031	63.2522	47.9925	56.0826	49.0457	49.7312	54.4734
321461	NM_199543	cd63	CD63 molecule	3504	3085	2929	3064	2817	3139	protein_coding	NP_955837.1	ZDB-GENE-030131-180	.	78.6494	64.2635	80.5656	65.9797	65.561	67.303	194.324	165.526	206.035	142.242	162.284	172.91
321464	NM_212586,XR_225212	ccnt2b	cyclin T2b	1995	1612	1808	1386	1450	1500	protein_coding	NP_997751.1	ZDB-GENE-030131-183	.	14.3661	13.6242	15.5334	16.2139	14.3973	17.1686	35.4952	35.0925	39.7245	34.9545	35.6378	44.1084
321465	NM_199544,XM_005162146,XM_009296807,XM_021469731	ctdsp2	CTD (carboxy-terminal domain, RNA polymerase II, polypeptide A) small phosphatase 2	5770	4496	3616	3620	3733	3478	protein_coding	NP_955838.1;XP_005162203.1;XP_009295082.1;XP_021325406.1	ZDB-GENE-030131-184	.	52.7382	48.8947	50.3052	61.6673	54.0722	46.9861	130.303	125.94	128.649	132.945	133.845	120.714
321466	NM_212587,XM_005169577	hnrnpaba	heterogeneous nuclear ribonucleoprotein A/Ba	600	1598	2319	955	1327	1734	protein_coding	NP_997752.2;XP_005169634.1	ZDB-GENE-030131-185	.	15.4845	19.1114	28.1628	7.11646	21.4772	33.7222	38.2585	49.226	72.0225	15.3419	53.1627	86.6369
321485	NM_001044395,XR_002456266	taf9	TAF9 RNA polymerase II, TATA box binding protein (TBP)-associated factor	874	758	644	449	642	544	protein_coding	NP_001037860.2	ZDB-GENE-030131-204	.	12.9327	16.4371	15.6538	18.5539	18.063	16.5905	31.9536	42.3378	40.0324	39.9993	44.7115	42.6232
321491	NM_199546,XM_021467993	chtopa	chromatin target of PRMT1a	1581	1579	1731	1027	1215	1298	protein_coding	NP_955840.1;XP_021323668.1	ZDB-GENE-030131-210	.	14.8412	14.3323	19.2496	17.8891	17.1125	21.9831	36.669	36.9163	49.2283	38.566	42.3586	56.4775
321496	NM_213641	cfl1	cofilin 1	12844	12483	10170	7971	10454	9284	protein_coding	NP_998806.1	ZDB-GENE-030131-215	.	139.844	163.025	162.859	165.318	181.304	159.742	345.521	419.91	416.49	356.399	448.784	410.399
321502	NM_001199952,XM_021469301	krt96	keratin 96	2096	808	967	1019	565	840	protein_coding	NP_001186881.1;XP_021324976.1	ZDB-GENE-030131-221	.	21.7366	10.8056	18.1547	32.8044	14.3716	18.8939	53.7058	27.8323	46.4282	70.7211	35.5742	48.5408
321504	NM_199547,XM_005172073,XM_009302102	ssb	Sjogren syndrome antigen B (autoantigen La)	3699	2533	2332	2178	2273	2231	protein_coding	NP_955841.1;XP_005172130.1;XP_009300377.1	ZDB-GENE-030131-223	.	23.1714	18.9748	22.5413	28.4846	20.0104	22.1026	57.2511	48.8742	57.6462	61.4081	49.5317	56.7845
321505	NM_194366	bmi1a	bmi1 polycomb ring finger oncogene 1a	507	447	484	294	365	320	protein_coding	NP_919347.1	ZDB-GENE-030131-224	.	4.0354	4.45578	4.38675	5.10558	5.08114	5.94836	9.97051	11.4769	11.2185	11.0068	12.5774	15.2821
321541	NM_212588,XM_005155625	slc20a1b	solute carrier family 20 (phosphate transporter), member 1b	6359	6914	6399	7311	6894	6325	protein_coding	NP_997753.1;XP_005155682.1	ZDB-GENE-030131-260	.	51.0913	42.3925	45.0965	33.6916	38.6985	40.4438	126.234	109.192	115.328	72.6337	95.7907	103.906
321544	NM_201467	prpf19	pre-mRNA processing factor 19	3204	2416	2286	1616	1917	2022	protein_coding	NP_958875.1	ZDB-GENE-030131-263	.	24.505	25.8402	30.6594	35.6448	30.3266	31.0313	60.5459	66.5576	78.4072	76.8444	75.0675	79.7236
321545	NM_182863	serpinc1	serpin peptidase inhibitor, clade C (antithrombin), member 1	3892	2521	2555	3006	2644	2561	protein_coding	NP_878283.1	ZDB-GENE-030131-264	.	37.1793	29.0648	31.6698	35.3135	25.8106	28.2929	91.8612	74.8634	80.9911	76.1301	63.8892	72.6882
321550	NM_199548,XM_021479108	tmed2	transmembrane p24 trafficking protein 2	5101	3469	3550	3108	3008	3087	protein_coding	NP_955842.1;XP_021334783.1	ZDB-GENE-030131-269	.	60.8992	53.0536	60.0529	73.7697	55.9985	62.2425	150.467	136.652	153.577	159.036	138.614	159.909
321552	NM_001020507,XM_005162920	smyhc1	slow myosin heavy chain 1	53303	43502	40356	44586	49477	41795	protein_coding	NP_001018343.1;XP_005162977.1	ZDB-GENE-030131-271	.	222.195	219.12	208.78	194.107	179.47	180.005	548.991	564.397	533.926	418.463	444.243	462.457
321555	NM_198356,XM_017357649	prpf40a	PRP40 pre-mRNA processing factor 40 homolog A	1557	1734	1712	1299	1485	1421	protein_coding	NP_938170.1;XP_017213138.1	ZDB-GENE-030131-274	.	12.0158	12.2121	13.3867	10.6007	13.2507	14.178	29.6882	31.4553	34.2346	22.8533	32.7996	36.4251
321556	NM_212589,XM_021468753	hnrnph1l	heterogeneous nuclear ribonucleoprotein H1, like	1753	1722	1552	1184	1457	1367	protein_coding	NP_997754.2;XP_021324428.1	ZDB-GENE-030131-275	.	19.5314	21.4104	22.5752	21.1868	23.4988	22.8889	48.2574	55.1476	57.733	45.6753	58.1666	58.8045
321564	NM_131800	eif2s1b	eukaryotic translation initiation factor 2, subunit 1 alpha b	6357	4596	3529	3451	3657	3061	protein_coding	NP_571875.1	ZDB-GENE-030131-283	.	76.9205	72.4566	68.2255	103.956	84.8143	70.4322	190.052	186.63	174.477	224.112	209.941	180.95
321575	NM_199549,XM_021480964	maea	macrophage erythroblast attacher	1922	1509	1516	1201	1267	1278	protein_coding	NP_955843.2;XP_021336639.1	ZDB-GENE-030131-294	.	13.4829	12.6466	14.3639	15.8458	14.0285	15.2415	33.3129	32.5744	36.7336	34.1611	34.7249	39.1574
321577	NM_212590,XM_021469732	ttpal	tocopherol (alpha) transfer protein-like	854	543	492	428	395	489	protein_coding	NP_997755.2;XP_021325407.1	ZDB-GENE-030131-296	.	4.49918	4.51136	5.0415	6.49604	5.30009	4.69252	11.1164	11.6201	12.8929	14.0044	13.1194	12.0557
321585	NM_001003832	psmc6	proteasome 26S subunit, ATPase 6	3323	2601	2256	1986	2198	2042	protein_coding	NP_001003832.1	ZDB-GENE-030131-304	.	38.5786	37.9621	39.6587	47.3638	41.8386	39.2415	95.3186	97.7805	101.422	102.109	103.563	100.817
321587	NM_199550	naa35	N(alpha)-acetyltransferase 35, NatC auxiliary subunit	1599	1069	1083	903	994	923	protein_coding	NP_955844.1	ZDB-GENE-030131-306	.	11.2688	11.0309	11.5193	14.6553	11.047	12.1038	27.8425	28.4128	29.459	31.5945	27.3446	31.0962
321590	NM_001115117	sept8a	septin 8a	1701	1368	1352	1018	1245	1201	protein_coding	NP_001108589.1	ZDB-GENE-030131-309	.	15.4579	16.7997	18.2342	18.9511	17.1974	18.3733	38.1927	43.2717	46.6314	40.8555	42.5687	47.2035
321602	NM_212591	cdk9	cyclin-dependent kinase 9 (CDC2-related kinase)	1123	695	613	605	603	535	protein_coding	NP_997756.1	ZDB-GENE-030131-321	.	10.4839	9.28058	9.26383	14.2856	9.97183	9.5033	25.9032	23.9044	23.691	30.7974	24.6833	24.4152
321611	NM_212592	mpc2	mitochondrial pyruvate carrier 2	3589	2598	2434	2414	2265	2175	protein_coding	NP_997757.1	ZDB-GENE-030131-330	.	67.0006	55.8951	60.3548	73.0922	59.7056	60.4788	165.542	143.971	154.349	157.575	147.79	155.378
321614	NM_001166268	wdr82	WD repeat domain 82	1937	1433	1417	1085	1140	1139	protein_coding	NP_001159740.1	ZDB-GENE-030131-333	.	24.4929	22.8908	25.7282	32.1079	26.7992	28.6471	60.516	58.9608	65.7964	69.2194	66.3361	73.5981
321618	NM_199552	h1f0	H1 histone family, member 0	8873	9052	7909	6008	6926	6973	protein_coding	NP_955846.1	ZDB-GENE-030131-337	.	135.337	138.675	157.058	146.633	168.804	159.499	334.385	357.191	401.654	316.116	417.841	409.774
321619	NM_001082829,XM_005166177	atad5b	ATPase family, AAA domain containing 5b	227	221	172	176	158	223	protein_coding	NP_001076298.2;XP_005166234.1	ZDB-GENE-030131-338	.	1.32072	1.06638	1.67558	1.25056	1.38889	1.14647	3.26319	2.74671	4.28506	2.69602	3.43793	2.94544
321621	NM_199554	gldc	glycine dehydrogenase (decarboxylating)	1072	1458	855	1033	883	781	protein_coding	NP_955848.1	ZDB-GENE-030131-340	.	10.786	8.19818	8.1486	8.21178	12.6054	7.98889	26.6496	21.1164	20.8389	17.7033	31.2021	20.5245
321622	NM_199555	hmgb1a	high mobility group box 1a	10047	7036	6928	3675	4817	4973	protein_coding	NP_955849.2	ZDB-GENE-030131-341	.	86.752	101.075	117.368	174.022	137.51	146.426	214.343	260.342	300.153	375.163	340.379	376.187
321636	NM_199556,XM_005162418,XM_005162422,XM_005162423	rprd1b	regulation of nuclear pre-mRNA domain containing 1B	882	721	618	436	549	436	protein_coding	NP_955850.1;XP_005162475.1;XP_005162479.1;XP_005162480.1	ZDB-GENE-030131-355	.	7.35698	8.33626	7.35877	10.9906	10.1188	9.46623	18.1773	21.472	18.819	23.6939	25.0472	24.32
321652	NM_199557	wdr12	WD repeat domain 12	1020	634	617	584	601	606	protein_coding	NP_955851.1	ZDB-GENE-030131-371	.	9.54819	8.74137	9.90703	12.2402	8.58549	9.03211	23.5913	22.5155	25.3359	26.3879	21.2517	23.2047
321657	NR_134972	si:dkey-188h10.3	si:dkey-188h10.3	51	15	28	23	7	25	lncRNA	.	ZDB-GENE-030131-376	.	0.88235	0.230429	0.970458	1.46906	0.469451	0.988737	2.18007	0.593525	2.48181	3.16706	1.16203	2.5402
321658	NM_001311349	ogfr	opioid growth factor receptor	796	962	995	687	739	731	protein_coding	NP_001298278.1	ZDB-GENE-030131-377	.	4.14226	3.96405	4.41076	3.52423	4.80446	5.37546	10.2345	10.2104	11.2799	7.59767	11.8925	13.8103
321659	NM_199558,XR_002458736	zfr	zinc finger RNA binding protein	3595	4405	4637	3122	3725	3587	protein_coding	NP_955852.2	ZDB-GENE-030131-378	.	19.9606	21.1979	22.9188	17.0247	23.4318	26.5917	49.3179	54.6004	58.6118	36.7026	58.0008	68.3175
321664	NM_194367	aldob	aldolase b, fructose-bisphosphate	29231	23541	15744	19138	17120	14961	protein_coding	NP_919348.3	ZDB-GENE-030131-383	.	375.026	298.234	293.145	420.259	381.909	276.234	926.598	768.175	749.679	906.01	945.34	709.682
321676	NM_199540,XM_017354054	api5	apoptosis inhibitor 5	4652	3453	3214	2435	2586	2505	protein_coding	NP_955834.2;XP_017209543.1	ZDB-GENE-030131-395	.	26.0995	24.4998	26.6802	36.5821	30.7399	30.6886	64.4856	63.1051	68.2309	78.8651	76.0907	78.8429
321681	NM_205541	drap1	DR1-associated protein 1 (negative cofactor 2 alpha)	1974	1430	1393	845	1034	1147	protein_coding	NP_991104.2	ZDB-GENE-030131-400	.	13.8114	15.0238	18.7462	23.682	19.3551	20.3968	34.1248	38.6974	47.9409	51.0545	47.9098	52.402
321686	NM_212593,XM_005169774,XM_005169775,XM_009292747,XM_009292748,XM_009292749,XM_009292750,XM_009292751,XM_009292752,XM_021466618,XM_021466619	kiaa0907	KIAA0907 protein	305	454	453	241	364	329	protein_coding	NP_997758.1;XP_005169831.1;XP_005169832.1;XP_009291022.1;XP_009291023.1;XP_009291024.1;XP_009291025.1;XP_009291026.1;XP_009291027.1;XP_021322293.1;XP_021322294.1	ZDB-GENE-030131-405	.	3.52997	4.7946	4.89894	3.35515	5.9	5.96537	8.72171	12.3497	12.5284	7.23315	14.6043	15.3258
321689	NM_200921	ube2e3	ubiquitin-conjugating enzyme E2E 3 (UBC4/5 homolog, yeast)	1063	971	1212	621	802	942	protein_coding	NP_957215.2	ZDB-GENE-030131-408	.	11.0005	12.6298	16.6874	13.8104	14.2326	19.2273	27.1797	32.5312	42.6758	29.7729	35.23	49.3974
321690	NM_199559,XM_017356435,XM_017356436,XM_021476778,XM_021476779	mier1a	mesoderm induction early response 1a, transcriptional regulator	855	648	609	439	492	476	protein_coding	NP_955853.1;XP_017211924.1;XP_017211925.1;XP_021332453.1;XP_021332454.1	ZDB-GENE-030131-409	.	5.23242	4.9793	5.57471	7.3558	6.36247	6.38569	12.9281	12.8254	14.2566	15.8579	15.7491	16.4057
321695	NM_001001943,XM_005164115,XM_021469369	smurf1	SMAD specific E3 ubiquitin protein ligase 1	800	1164	1062	776	970	978	protein_coding	NP_001001943.1;XP_005164172.1;XP_021325044.1	ZDB-GENE-040426-2744	.	5.28394	5.84829	6.6221	3.9839	6.54477	6.46639	13.0554	15.0637	16.9351	8.58865	16.2003	16.613
321696	NM_001001813,XM_005158161	scnm1	sodium channel modifier 1	248	150	164	115	119	127	protein_coding	NP_001001813.1;XP_005158218.1	ZDB-GENE-030131-415	.	2.04733	1.88986	2.26659	3.24563	2.21913	2.61863	5.05846	4.86778	5.7965	6.99705	5.49302	6.72759
321700	NM_001030063	nol11	nucleolar protein 11	1327	1106	1086	899	939	852	protein_coding	NP_001025234.1	ZDB-GENE-030131-419	.	11.5066	10.677	10.9011	12.463	11.7211	12.4368	28.43	27.5013	27.878	26.8682	29.0134	31.9519
321704	XM_002664694	si:ch211-276c2.4	si:ch211-276c2.4	416	680	662	395	543	594	protein_coding	XP_002664740.1	ZDB-GENE-030131-423	.	2.12575	2.59752	3.19543	1.6419	3.03108	3.19038	5.25222	6.69055	8.17188	3.53967	7.50286	8.1965
321707	XM_005158189,XM_005158191,XM_017351523,XM_021466941,XM_021466942	atn1	atrophin 1, transcript variant X5	167	368	630	273	358	455	protein_coding	XP_005158246.1;XP_005158248.1;XP_017207012.1;XP_021322616.1;XP_021322617.1	ZDB-GENE-030131-426	.	1.44327	1.62399	2.29133	0.615923	1.5051	2.83806	3.56596	4.18298	5.85976	1.32783	3.72558	7.29135
321709	NM_001115123,XM_009307141,XM_009307146,XM_021478719,XM_021478742,XM_021478756,XM_021478772,XM_021478785,XM_021478859,XM_021478881	pcm1	pericentriolar material 1	2513	2610	2713	2013	2369	2372	protein_coding	NP_001108595.1;XP_009305416.1;XP_009305421.1;XP_021334394.1;XP_021334417.1;XP_021334431.1;XP_021334447.1;XP_021334460.1;XP_021334534.1;XP_021334556.1	ZDB-GENE-030131-428	.	8.59665	8.97492	10.109	7.86615	9.22658	10.3657	21.2403	23.1171	25.8523	16.9582	22.8386	26.631
321714	NM_201468,XM_005161091	setb	SET nuclear proto-oncogene b	3890	4352	4173	2770	3535	3247	protein_coding	NP_958876.1;XP_005161148.1	ZDB-GENE-030131-433	.	44.4973	50.2416	52.1174	45.8592	57.7937	59.9404	109.942	129.409	133.283	98.865	143.057	153.995
321718	NM_001328511,NM_212594	ybey	ybeY metallopeptidase	251	179	175	170	177	161	protein_coding	NP_001315440.1;NP_997759.1	ZDB-GENE-030131-437	.	6.54096	6.08818	6.18657	7.11908	5.76206	6.06102	16.1611	15.6816	15.8213	15.3476	14.2629	15.5715
321720	NM_199560	nt5c3a	5'-nucleotidase, cytosolic IIIA	2428	1856	1991	1888	2059	1886	protein_coding	NP_955854.1	ZDB-GENE-030131-439	.	35.0056	33.9231	34.9622	33.021	28.4837	33.049	86.4905	87.3772	89.4111	71.1879	70.5059	84.9073
321724	NM_199561	atp6v0b	ATPase, H+ transporting, lysosomal V0 subunit b	2271	2467	2306	2167	2012	2314	protein_coding	NP_955855.2	ZDB-GENE-030131-443	.	33.2709	27.4638	35.5342	25.5891	31.3616	31.7015	82.2044	70.7396	90.8739	55.166	77.6296	81.4453
321726	NM_212595	rbbp4	retinoblastoma binding protein 4	3417	2954	2895	1859	2227	2300	protein_coding	NP_997760.1	ZDB-GENE-030131-445	.	27.7088	29.5118	34.2794	37.3737	36.4542	38.6417	68.4619	76.0147	87.665	80.5718	90.2352	99.2757
321729	NM_199562,XM_005158087	ywhabl	tyrosine 3-monooxygenase/tryptophan 5-monooxygenase activation protein, beta polypeptide like	9571	8676	7489	6486	7309	6784	protein_coding	NP_955856.1;XP_005158144.1	ZDB-GENE-030131-448	.	102.338	102.531	107.018	110.825	113.358	105.792	252.852	264.092	273.683	238.921	280.597	271.792
321732	NM_199563	dohh	deoxyhypusine hydroxylase/monooxygenase	875	510	411	441	450	402	protein_coding	NP_955857.1	ZDB-GENE-030131-451	.	10.9465	9.93333	9.9614	15.943	10.4847	9.12913	27.0462	25.5857	25.4749	34.3706	25.9527	23.4539
321738	NM_199565	sap30bp	SAP30 binding protein	856	616	520	411	485	459	protein_coding	NP_955859.2	ZDB-GENE-030131-457	.	7.93746	8.33934	8.88093	12.1448	9.85537	9.00522	19.6116	21.48	22.7118	26.1821	24.3951	23.1356
321739	NM_200905	ipo7	importin 7	9808	9930	8419	7516	8016	6717	protein_coding	NP_957199.2	ZDB-GENE-030131-458	.	47.8131	45.3299	42.7211	45.7751	52.2973	47.9498	118.135	116.758	109.253	98.6837	129.452	123.189
321744	NM_001020466	nup88	nucleoporin 88	663	792	807	550	647	611	protein_coding	NP_001018302.1	ZDB-GENE-050522-297	.	6.84799	7.1631	7.60945	6.05775	8.16768	9.00256	16.9198	18.4503	19.4601	13.0595	20.2175	23.1288
321745	NM_001308831	wdr36	WD repeat domain 36	1191	1155	1056	968	948	921	protein_coding	NP_001295760.1	ZDB-GENE-030131-464	.	9.8594	8.58595	9.38206	8.89927	9.74233	9.63157	24.3602	22.1152	23.9933	19.1854	24.1152	24.7448
321750	NM_001202512	ssbp4	single stranded DNA binding protein 4	2264	2235	2293	1356	1740	1704	protein_coding	NP_001189441.1	ZDB-GENE-030131-469	.	16.0067	18.2589	20.115	19.6129	21.8492	24.2362	39.5488	47.0302	51.4415	42.2822	54.0834	62.2659
321756	NM_199567	tgif1	TGFB-induced factor homeobox 1	393	543	527	412	490	504	protein_coding	NP_955861.1	ZDB-GENE-030131-475	.	5.91956	6.26024	7.2453	4.14936	6.46312	6.78596	14.6258	16.1248	18.5289	8.94534	15.9982	17.434
321769	NM_199568	nsa2	NSA2 ribosome biogenesis homolog (S. cerevisiae)	12003	6736	5350	5609	5979	4869	protein_coding	NP_955862.2	ZDB-GENE-030131-488	.	142.378	134.922	123.592	223.561	141.575	121.61	351.781	347.524	316.07	481.962	350.441	312.431
321786	NM_001326362	pttg1ipa	PTTG1 interacting protein a	906	822	741	864	743	843	protein_coding	NP_001313291.1	ZDB-GENE-030131-505	.	9.22355	7.04959	8.99936	7.09773	7.26908	7.08233	22.7892	18.1579	23.0146	15.3016	17.9932	18.1954
321793	NM_212596,XM_005159648	ak2	adenylate kinase 2	3017	2152	1785	1537	1645	1486	protein_coding	NP_997761.1;XP_005159705.1	ZDB-GENE-030131-512	.	38.6036	40.2085	39.8477	60.1703	46.4123	44.4022	95.3802	103.567	101.905	129.718	114.885	114.075
321795	NM_201469,XM_005173616	fkbp4	FK506 binding protein 4	4490	3283	2797	2960	3159	2582	protein_coding	NP_958877.1;XP_005173673.1	ZDB-GENE-030131-514	.	36.0906	34.2765	31.5023	40.0804	33.0993	30.4639	89.1712	88.2874	80.5627	86.4068	81.9308	78.2657
321796	NM_001256028,XM_005172209	wrap53	WD repeat containing, antisense to TP53	579	532	428	308	409	431	protein_coding	NP_001242957.1;XP_005172266.1	ZDB-GENE-030131-515	.	3.25045	3.66921	4.34894	4.15011	4.50532	3.99664	8.03109	9.45094	11.1218	8.94698	11.152	10.2679
321806	NM_213100	irx3b	iroquois homeobox 3b	105	128	117	61	99	55	protein_coding	NP_998265.1	ZDB-GENE-030131-525	.	1.4865	2.16878	1.33131	1.89839	2.6072	2.56394	3.6728	5.58621	3.40464	4.09263	6.45361	6.58711
321807	NM_199569	eif2s1a	eukaryotic translation initiation factor 2, subunit 1 alpha a	1680	1339	1148	938	1109	892	protein_coding	NP_955863.1	ZDB-GENE-030131-526	.	18.4599	19.3987	17.5526	24.2517	21.8191	20.2291	45.61	49.966	44.8884	52.2827	54.0091	51.9712
321808	NM_199570	calm3b	calmodulin 3b (phosphorylase kinase, delta)	16703	14989	14520	11381	12174	12690	protein_coding	NP_955864.1	ZDB-GENE-030131-527	.	162.869	154.872	181.59	175.373	177.589	186.051	402.411	398.911	464.391	378.076	439.588	477.99
321818	NM_200550	ctsa	cathepsin A	1662	1153	1022	1101	1173	1085	protein_coding	NP_956844.1	ZDB-GENE-030131-537	.	16.294	15.4354	16.0531	18.0441	14.1239	13.5435	40.2587	39.7577	41.0537	38.9001	34.9611	34.7951
321832	NM_199571,XM_005156542	ube2d3	ubiquitin-conjugating enzyme E2D 3	2682	2279	1922	2195	2265	2098	protein_coding	NP_955865.1;XP_005156599.1	ZDB-GENE-030131-551	.	48.9076	45.0593	46.3504	44.6724	42.5819	38.4879	120.839	116.061	118.535	96.3065	105.403	98.8805
321836	NM_001317001	krit1	KRIT1, ankyrin repeat containing	645	620	515	448	509	449	protein_coding	NP_001303930.1	ZDB-GENE-030131-555	.	5.25662	5.30372	5.26181	5.54729	6.01948	5.40994	12.9879	13.661	13.4564	11.9591	14.9	13.8989
321837	NM_182864	keap1a	kelch-like ECH-associated protein 1a	1001	690	564	804	686	704	protein_coding	NP_878284.2	ZDB-GENE-030131-556	.	8.40166	6.37009	7.34978	7.6761	5.97048	5.27666	20.7585	16.4077	18.7961	16.5484	14.7788	13.5564
321842	NM_199573,XM_021469302	rgmd	RGM domain family, member D	1892	1522	1412	1139	1549	1282	protein_coding	NP_955867.1;XP_021324977.1	ZDB-GENE-030131-561	.	15.8549	19.3287	17.8428	19.3006	17.5551	17.5839	39.1736	49.7857	45.6305	41.6091	43.4542	45.1754
321843	XR_002459750	wu:fb36g12	wu:fb36g12	2	2	3	1	4	5	misc_RNA	.	ZDB-GENE-030131-562	.	0.022002	0.082056	0.099464	0.027164	0.028706	0.04328	0.054361	0.211356	0.254365	0.05856	0.071056	0.111191
321844	NM_201192	pcbp2	poly(rC) binding protein 2	2096	2622	2488	1652	1966	2069	protein_coding	NP_957486.1	ZDB-GENE-030131-563	.	22.8605	24.1873	28.6354	21.2778	30.0411	30.8346	56.4829	62.3002	73.2311	45.8716	74.361	79.2181
321852	NM_001002864	snw1	SNW domain containing 1	3153	2289	1898	1468	1781	1553	protein_coding	NP_001002864.1	ZDB-GENE-030131-571	.	26.0305	28.0847	27.5431	41.0382	33.6093	30.1479	64.3151	72.339	70.4376	88.4718	83.1934	77.4539
321853	NM_001287203	si:dkey-239j18.2	si:dkey-239j18.2	0	0	9	0	0	1	protein_coding	NP_001274132.1	ZDB-GENE-121214-52	.	0	0	0.019353	0	0	0.184596	0	0	0.049494	0	0	0.474252
321855	NM_001001725,XM_005167528,XM_005167530,XM_005167531,XM_021478604,XM_021478605,XM_021478606,XM_021478607,XM_021478608	ift88	intraflagellar transport 88 homolog	806	568	507	445	489	446	protein_coding	NP_001001725.1;XP_005167585.1;XP_005167587.1;XP_005167588.1;XP_021334279.1;XP_021334280.1;XP_021334281.1;XP_021334282.1;XP_021334283.1	ZDB-GENE-030131-574	.	4.51385	4.4449	4.38507	5.75179	4.51077	4.49507	11.1527	11.4489	11.2142	12.3999	11.1655	11.5484
321857	XM_003199840,XM_005173090	clk4a	CDC-like kinase 4a, transcript variant X2	3383	2385	1897	1744	1854	1616	protein_coding	XP_003199888.1;XP_005173147.1	ZDB-GENE-030131-576	.	26.822	25.4605	25.1227	38.563	30.2533	26.1357	66.2708	65.5797	64.2479	83.1357	74.8862	67.146
321860	NM_212598,XM_017358984,XM_021480965,XM_021480966	rbmx	RNA binding motif protein, X-linked	3441	2736	2503	1816	1928	2193	protein_coding	NP_997763.1;XP_017214473.1;XP_021336640.1;XP_021336641.1	ZDB-GENE-030131-579	.	21.5741	26.6543	25.2297	30.243	26.3731	25.9557	53.3045	68.6547	64.5216	65.1991	65.2814	66.6836
321868	NM_212599,XM_005163739,XM_005163740,XM_005163741,XM_005163742,XM_009299225	ilf3b	interleukin enhancer binding factor 3b	4741	4827	4521	3319	3717	3457	protein_coding	NP_997764.1;XP_005163796.1;XP_005163797.1;XP_005163798.1;XP_005163799.1;XP_009297500.1	ZDB-GENE-030131-587	.	32.431	32.3984	34.0325	35.0348	39.9292	39.5872	80.1293	83.4498	87.0335	75.5295	98.8369	101.705
321872	NM_199574	srsf4	serine/arginine-rich splicing factor 4	2063	1740	1590	1191	1217	1362	protein_coding	NP_955868.1	ZDB-GENE-030131-591	.	19.6858	17.8788	22.5067	25.0249	23.8129	23.542	48.639	46.0512	57.5579	53.9496	58.9442	60.4824
321875	NM_212600	rchy1	ring finger and CHY zinc finger domain containing 1	364	337	382	290	339	305	protein_coding	NP_997765.1	ZDB-GENE-040801-73	.	10.3324	10.7385	10.8614	9.51221	9.93382	12.1838	25.5288	27.6595	27.7766	20.5068	24.5893	31.3017
321880	NM_199575	jpt2	Jupiter microtubule associated homolog 2	866	1282	1387	1115	1233	1301	protein_coding	NP_955869.2	ZDB-GENE-030131-599	.	15.5683	15.309	18.1627	8.86975	14.8218	17.3405	38.4655	39.4319	46.4486	19.1218	36.6885	44.5501
321886	NM_199576,XM_005169421	srsf11	serine/arginine-rich splicing factor 11	3541	3322	3227	2355	2558	2401	protein_coding	NP_955870.1;XP_005169478.1	ZDB-GENE-030131-605	.	33.4645	32.3112	34.1194	36.9206	39.0822	41.058	82.6827	83.2254	87.2558	79.5949	96.7404	105.483
321892	NM_198801,XM_021470450	ckmt1	creatine kinase, mitochondrial 1	8421	6396	4033	5012	5539	3709	protein_coding	NP_942096.1;XP_021326125.1	ZDB-GENE-030131-611	.	78.7674	76.5308	55.7256	97.4445	84.5298	53.9135	194.615	197.124	142.511	210.075	209.237	138.511
321897	NM_001002297	gnl3	guanine nucleotide binding protein-like 3 (nucleolar)	2429	1842	1601	1506	1690	1353	protein_coding	NP_001002297.1	ZDB-GENE-030131-616	.	22.0169	21.9624	19.7761	26.0605	22.2983	20.9625	54.3986	56.5695	50.5746	56.1823	55.1951	53.8555
321898	NM_201578	psmd12	proteasome 26S subunit, non-ATPase 12	3608	2705	2748	2259	2393	2357	protein_coding	NP_963872.1	ZDB-GENE-030131-617	.	43.9191	41.3474	45.8231	51.4596	43.5341	47.8314	108.514	106.5	117.186	110.939	107.76	122.885
321899	NM_001281721	hnrnpa0l	heterogeneous nuclear ribonucleoprotein A0, like	4914	6205	5555	3807	4872	4510	protein_coding	NP_001268650.1	ZDB-GENE-030131-618	.	79.5968	90.5481	94.2688	75.3704	107.395	103.979	196.665	233.228	241.08	162.486	265.834	267.136
321905	XM_002666868,XM_005163099	phrf1	PHD and ring finger domains 1, transcript variant X1	2965	2772	2470	2040	2494	2129	protein_coding	XP_002666914.2;XP_005163156.1	ZDB-GENE-030131-624	.	9.8453	10.6964	10.2747	10.4989	11.0764	10.6741	24.3254	27.5512	26.2761	22.634	27.4175	27.4232
321928	NM_199577	phgdh	phosphoglycerate dehydrogenase	1800	1218	1311	867	1191	1140	protein_coding	NP_955871.2	ZDB-GENE-030131-647	.	10.9303	13.3499	14.3792	16.6586	12.7177	14.8114	27.0061	34.3859	36.7728	35.9132	31.4803	38.0525
321931	NM_001115141,XM_009303631	dhx15	DEAH (Asp-Glu-Ala-His) box helicase 15	3845	3410	3076	2267	2701	2442	protein_coding	NP_001108613.1;XP_009301906.1	ZDB-GENE-030131-650	.	24.2004	25.6904	26.1239	30.2094	30.212	29.4305	59.7935	66.1717	66.8083	65.1267	74.784	75.6107
321932	NM_001045281	hfe2	hemochromatosis type 2	354	256	268	240	160	198	protein_coding	NP_001038746.1	ZDB-GENE-030131-651	.	4.19298	2.47858	3.45462	4.5374	3.70152	4.19233	10.3598	6.38417	8.83471	9.78191	9.16239	10.7707
321937	NM_001020816	frmd6	FERM domain containing 6	380	574	588	493	562	595	protein_coding	NP_001018652.1	ZDB-GENE-050522-354	.	6.23529	6.32011	7.53185	3.52744	6.01399	6.67106	15.4059	16.279	19.2617	7.60459	14.8865	17.1388
321938	NM_214682,XM_017353253,XM_017353258	cyth1a	cytohesin 1a	2511	2662	2373	2309	2459	2357	protein_coding	NP_999847.1;XP_017208742.1;XP_017208747.1	ZDB-GENE-030131-657	.	13.6972	12.9411	13.9334	10.9033	13.0447	12.5928	33.8424	33.333	35.6327	23.5057	32.2896	32.3526
321940	NM_001001944,XM_005160875	xrn2	5'-3' exoribonuclease 2	1699	1946	2087	1383	1632	1468	protein_coding	NP_001001944.2;XP_005160932.1	ZDB-GENE-040426-2874	.	11.3372	11.6386	12.4708	10.5699	13.5156	14.3459	28.0115	29.978	31.8924	22.787	33.4552	36.8564
321943	NM_001082797,XM_005165039	ube2l3b	ubiquitin-conjugating enzyme E2L 3b	1131	1313	1537	1212	1156	1425	protein_coding	NP_001076266.1;XP_005165096.1	ZDB-GENE-030131-662	.	17.2055	14.7622	20.5111	12.2222	15.7116	19.7466	42.5107	38.0237	52.4542	26.3491	38.8911	50.7315
321945	NM_212602	ahsa1b	AHA1, activator of heat shock protein ATPase homolog 1b	1360	978	954	834	895	840	protein_coding	NP_997767.1	ZDB-GENE-030131-664	.	15.5391	14.8144	15.633	18.5826	15.0841	15.9158	38.3934	38.1581	39.9793	40.0612	37.3377	40.8898
321947	NM_001002064,XM_005168962,XM_005168963	psmc3	proteasome 26S subunit, ATPase 3	4457	3168	3026	2404	3017	2465	protein_coding	NP_001002064.1;XP_005169019.1;XP_005169020.1	ZDB-GENE-030131-666	.	45.1126	50.0797	46.0325	61.107	48.998	50.5894	111.462	128.992	117.722	131.737	121.285	129.971
321948	NM_001024817,XM_009295737	ddx46	DEAD (Asp-Glu-Ala-Asp) box polypeptide 46	331	562	606	417	498	497	protein_coding	NP_001019988.1;XP_009294012.1	ZDB-GENE-030131-667	.	3.66921	3.90048	4.37713	2.13526	4.09645	4.77924	9.06574	10.0466	11.1939	4.60327	10.14	12.2785
321951	NM_199578	ndufa10	NADH dehydrogenase (ubiquinone) 1 alpha subcomplex, 10	10984	5987	6061	5282	5682	5231	protein_coding	NP_955872.1	ZDB-GENE-030131-670	.	124.194	118.773	122.978	189.498	116.554	127.607	306.855	305.928	314.499	408.527	288.506	327.839
321965	NM_001001814,XM_009296614,XM_021469733	taz	tafazzin	797	594	505	417	454	415	protein_coding	NP_001001814.1;XP_009294889.1;XP_021325408.1	ZDB-GENE-030131-684	.	7.06898	6.83273	6.96954	9.91353	8.29204	7.60033	17.4658	17.5993	17.8237	21.372	20.5253	19.5263
321974	NM_200650	prmt1	protein arginine methyltransferase 1	12169	8495	8568	6814	6853	7200	protein_coding	NP_956944.2	ZDB-GENE-030131-693	.	88.3166	78.9663	93.3113	115.726	91.1547	99.4345	218.209	203.397	238.631	249.487	225.636	255.46
321979	NM_214683	safb	scaffold attachment factor B	916	1397	1432	857	1105	1090	protein_coding	NP_999848.1	ZDB-GENE-030131-698	.	8.50524	9.74733	10.8154	6.67094	11.4796	12.7259	21.0144	25.1066	27.6589	14.3815	28.4156	32.6945
321994	NM_201579,XM_005165105,XM_021476008	nono	non-POU domain containing, octamer-binding	3741	2967	2778	1987	2483	2190	protein_coding	NP_963873.1;XP_005165162.1;XP_021331683.1	ZDB-GENE-030131-713	.	26.4488	29.1673	30.9179	37.7912	35.3973	33.6523	65.3486	75.1274	79.0684	81.4718	87.6191	86.4573
322000	NM_212603,XM_005159865	anp32b	acidic (leucine-rich) nuclear phosphoprotein 32 family, member B	2546	2286	2186	1240	1720	1733	protein_coding	NP_997768.2;XP_005159922.1	ZDB-GENE-030131-719	.	20.1994	23.9851	29.4928	29.3209	28.5828	32.4034	49.9079	61.7794	75.4238	63.2112	70.7512	83.2485
322007	NM_199579	usp1	ubiquitin specific peptidase 1	1531	1347	1311	967	1068	967	protein_coding	NP_955873.1	ZDB-GENE-030131-726	.	8.81759	8.65705	8.81906	10.2486	10.1717	10.7053	21.7861	22.2983	22.5535	22.0943	25.1781	27.5032
322008	NM_207049	kctd5a	potassium channel tetramerization domain containing 5a	791	1195	1147	1040	1004	1094	protein_coding	NP_996932.1	ZDB-GENE-030131-727	.	17.1859	14.7383	18.0644	9.59039	16.3413	16.9681	42.4623	37.9621	46.1972	20.6753	40.4498	43.5934
322012	NM_199580,XM_021480967	hmmr	hyaluronan-mediated motility receptor (RHAMM)	522	426	534	397	441	448	protein_coding	NP_955874.2;XP_021336642.1	ZDB-GENE-030131-731	.	3.57589	3.52534	4.03849	3.44986	3.17156	4.30736	8.83516	9.08037	10.3279	7.43735	7.85058	11.0662
322013	NM_214684,XM_021476780	cacng1a	calcium channel, voltage-dependent, gamma subunit 1a	1046	798	568	732	705	695	protein_coding	NP_999849.1;XP_021332455.1	ZDB-GENE-030131-732	.	9.78235	8.30602	9.23476	10.2871	8.77611	6.73866	24.1699	21.3942	23.6166	22.1772	21.7236	17.3125
322041	NM_201470,XM_021476781	ip6k2a	inositol hexakisphosphate kinase 2a	3961	3576	2700	2475	2777	2152	protein_coding	NP_958878.1;XP_021332456.1	ZDB-GENE-030131-760	.	27.9378	28.4998	24.3237	33.1321	33.4229	27.3541	69.0277	73.4081	62.2045	71.4274	82.7318	70.2763
322055	NM_212604	cth	cystathionase (cystathionine gamma-lyase)	3822	2519	1789	1961	1627	1453	protein_coding	NP_997769.3	ZDB-GENE-030131-774	.	30.3893	22.4195	22.5098	43.4693	32.3189	24.8306	75.0848	57.7469	57.5658	93.7128	79.9991	63.7932
322056	NM_001003833,XM_009296709,XM_009296711,XM_017353509,XM_017353510,XM_017353511,XM_021469734,XM_021469735,XM_021469736,XM_021469737,XM_021469738,XM_021469739	sulf2b	sulfatase 2b	4460	4062	3944	3463	4028	3787	protein_coding	NP_001003833.2;XP_009294984.2;XP_009294986.2;XP_017208998.1;XP_017208999.1;XP_017209000.1;XP_021325409.1;XP_021325410.1;XP_021325411.1;XP_021325412.1;XP_021325413.1;XP_021325414.1	ZDB-GENE-030131-775	.	20.53	21.1088	22.3572	19.7693	20.2031	21.1988	50.7246	54.3708	57.1754	42.6193	50.0089	54.4626
322059	NM_199581	pola2	polymerase (DNA directed), alpha 2	694	498	467	432	525	381	protein_coding	NP_955875.2	ZDB-GENE-030131-778	.	6.30234	6.81861	5.55772	7.43695	6.01995	6.10813	15.5716	17.563	14.2131	16.0329	14.9012	15.6926
322060	NM_212605,XM_021481333	ywhae1	tyrosine 3-monooxygenase/tryptophan 5-monooxygenase activation protein, epsilon polypeptide 1	3620	3568	3837	2606	3362	3068	protein_coding	NP_997770.1;XP_021337008.1	ZDB-GENE-030131-779	.	39.2197	45.0014	46.1769	39.9676	44.4423	51.7006	96.9025	115.912	118.091	86.1636	110.008	132.826
322073	NM_212607,XM_017358985	ubxn1	UBX domain protein 1	826	691	582	512	604	519	protein_coding	NP_997772.1;XP_017214474.1	ZDB-GENE-030131-792	.	12.6635	13.2477	12.7731	15.013	14.2222	12.9183	31.2885	34.1226	32.6654	32.3657	35.2042	33.1888
322089	NM_199211	ctps1a	CTP synthase 1a	2117	1432	1306	1305	1433	1125	protein_coding	NP_954681.2	ZDB-GENE-030131-808	.	17.6199	17.2011	15.1928	20.9826	16.011	15.7901	43.5345	44.3055	38.8536	45.2352	39.6322	40.5668
322103	NM_199582,NM_200885,XM_005162032,XM_005162033,XM_005162035,XM_005162036,XM_005162037,XM_021469740,XM_021469741,XM_021469742,XM_021469744,XM_021469745	tpd52l2b	tumor protein D52-like 2b	2072	2012	2106	1651	1837	2120	protein_coding	NP_955876.2;NP_957179.1;XP_005162089.1;XP_005162090.1;XP_005162092.1;XP_005162093.1;XP_005162094.1;XP_021325415.1;XP_021325416.1;XP_021325417.1;XP_021325419.1;XP_021325420.1	ZDB-GENE-030131-822	.	22.1673	22.0342	28.4967	20.7704	22.4835	25.4961	54.77	56.7544	72.8765	44.7777	55.6535	65.5029
322104	NM_212609	gnb1a	guanine nucleotide binding protein (G protein), beta polypeptide 1a	872	2260	2585	1574	1948	2256	protein_coding	NP_997774.1	ZDB-GENE-030131-823	.	14.4897	15.9345	20.7595	5.88788	17.2208	21.2984	35.8005	41.0431	53.0896	12.6933	42.6267	54.7185
322106	NM_199583,XM_005163988	csnk1da	casein kinase 1, delta a	3228	3238	3349	2779	2680	2950	protein_coding	NP_955877.1;XP_005164045.1	ZDB-GENE-030131-825	.	23.2929	20.0319	24.778	19.8483	22.5405	25.1309	57.5512	51.5971	63.3663	42.7897	55.7947	64.5646
322113	NM_001020468	ing4	inhibitor of growth family, member 4	3271	2473	2285	1536	1827	1751	protein_coding	NP_001018304.1	ZDB-GENE-050522-47	.	21.7506	23.0077	24.795	34.0002	29.0016	28.9837	53.7405	59.2619	63.41	73.2989	71.7877	74.463
322115	NM_199584	hiat1a	hippocampus abundant transcript 1a	1106	1018	1013	828	902	884	protein_coding	NP_955878.1	ZDB-GENE-030131-834	.	7.54775	7.31139	8.06381	7.40067	7.68681	8.27308	18.6487	18.8323	20.6221	15.9546	19.0272	21.2546
322121	NM_001089323	abhd17aa	abhydrolase domain containing 17Aa	773	760	769	592	662	674	protein_coding	NP_001082792.1	ZDB-GENE-030131-840	.	11.4181	11.3633	13.0101	10.9524	12.1427	13.2943	28.2113	29.2689	33.2716	23.6115	30.0568	34.1548
322126	NM_199585	vdac2	voltage-dependent anion channel 2	33536	23930	21188	20837	22203	19413	protein_coding	NP_955879.1	ZDB-GENE-030131-845	.	331.435	313.935	308.744	391.348	315.114	301.734	818.897	808.617	789.57	843.683	780.003	775.195
322129	NM_212610,XM_009305881	rbb4l	retinoblastoma binding protein 4, like	2629	1647	1794	1310	1514	1374	protein_coding	NP_997775.1;XP_009304156.1	ZDB-GENE-030131-848	.	21.5046	21.7802	22.5616	31.7805	22.1349	26.2218	53.1327	56.1002	57.6983	68.5135	54.7908	67.3672
322146	NM_207050	gmcl1	germ cell-less, spermatogenesis associated 1	790	726	501	491	594	538	protein_coding	NP_996933.1	ZDB-GENE-030131-865	.	5.29124	5.68712	5.79221	6.24588	6.48224	4.83108	13.0734	14.6486	14.8128	13.4651	16.0455	12.4117
322160	NM_197933	pdia6	protein disulfide isomerase family A, member 6	224	562	766	347	545	636	protein_coding	NP_922915.2	ZDB-GENE-030131-879	.	5.29108	7.39947	9.70696	2.51101	7.10466	10.4684	13.073	19.0591	24.8242	5.41333	17.5862	26.8947
322178	XM_005169617	si:ch211-168f7.5	si:ch211-168f7.5	337	454	461	354	428	408	protein_coding	XP_005169674.1	ZDB-GENE-030131-897	.	2.89686	3.11341	3.34281	2.02296	3.08021	3.37703	7.15744	8.01934	8.54878	4.36117	7.62446	8.67605
322181	NM_001301328	fbxl5	F-box and leucine-rich repeat protein 5	301	724	821	489	628	700	protein_coding	NP_001288257.1	ZDB-GENE-030131-900	.	4.1976	4.7958	6.00803	1.89231	5.15022	6.31354	10.3713	12.3527	15.3647	4.07952	12.7484	16.2203
322206	NM_001309525,NM_212612	ddx5	DEAD (Asp-Glu-Ala-Asp) box helicase 5	27112	20512	19321	18979	19063	17611	protein_coding	NP_001296454.1;NP_997777.2	ZDB-GENE-030131-925	.	224.847	200.784	208.606	235.676	201.194	204.929	555.544	517.167	533.481	508.08	498.016	526.491
322209	NM_201652	jade3	jade family PHD finger 3	732	677	757	553	688	714	protein_coding	NP_970614.2	ZDB-GENE-030131-928	.	5.31263	5.87625	6.85699	5.154	5.38041	6.51151	13.1263	15.1357	17.5358	11.1112	13.3182	16.7289
322221	NM_199586,XM_021481334,XM_021481335,XM_021481336,XM_021481337,XM_021481338,XM_021481339	actn4	actinin, alpha 4	8489	9995	10733	9504	9287	9541	protein_coding	NP_955880.1;XP_021337009.1;XP_021337010.1;XP_021337011.1;XP_021337012.1;XP_021337013.1;XP_021337014.1	ZDB-GENE-030131-940	.	57.7295	50.0831	57.9757	41.1958	50.2166	62.8448	142.636	129.001	148.265	88.8115	124.302	161.457
322226	NM_199587,XM_005170618	lztfl1	leucine zipper transcription factor-like 1	1064	792	875	657	695	694	protein_coding	NP_955881.1;XP_005170675.1	ZDB-GENE-030131-945	.	11.0809	10.3829	11.6764	13.2047	11.0475	13.2174	27.3783	26.7436	29.8608	28.4671	27.346	33.9573
322228	NM_001012480	bhmt	betaine-homocysteine methyltransferase	42476	29174	33725	27429	30351	29074	protein_coding	NP_001012498.1	ZDB-GENE-030131-947	.	557.548	548.445	590.914	633.461	490.946	613.797	1377.57	1412.65	1511.18	1365.64	1215.24	1576.93
322229	NM_198802	adkb	adenosine kinase b	2553	1550	1523	1498	1230	1133	protein_coding	NP_942097.1	ZDB-GENE-030131-948	.	24.5786	17.9407	18.5912	30.733	21.0545	22.3772	60.7278	46.2107	47.5446	66.2555	52.1163	57.4899
322237	NM_199588	eif1b	eukaryotic translation initiation factor 1B	3894	3931	3582	3072	3487	3222	protein_coding	NP_955882.1	ZDB-GENE-030131-956	.	71.4446	72.0852	74.9221	66.4465	75.6971	74.5966	176.523	185.673	191.603	143.248	187.373	191.649
322241	NM_199589	ik	IK cytokine	2148	1754	1550	1285	1460	1326	protein_coding	NP_955883.1	ZDB-GENE-030131-960	.	18.8629	19.0564	19.4596	23.1291	21.3137	20.3653	46.6058	49.0845	49.7654	49.8626	52.7579	52.321
322248	NM_201298,XM_005163989,XM_005163990,XM_009299517,XM_021469404,XM_021469407	smarce1	SWI/SNF related, matrix associated, actin dependent regulator of chromatin, subfamily e, member 1	2014	2219	2067	1204	1519	1645	protein_coding	NP_958455.2;XP_005164046.1;XP_005164047.1;XP_009297792.1;XP_021325079.1;XP_021325082.1	ZDB-GENE-030131-967	.	17.3892	19.6082	23.838	21.352	26.7728	26.7979	42.9647	50.5056	60.9624	46.0315	66.2708	68.8474
322251	NM_199590	rpl7l1	ribosomal protein L7-like 1	2003	1355	1174	1190	1204	1109	protein_coding	NP_955884.1	ZDB-GENE-030131-970	.	34.9397	31.4134	32.5462	43.1347	32.9333	30.8504	86.3276	80.9128	83.2324	92.9915	81.52	79.2587
322256	NM_199591,XM_005160454	eif5	eukaryotic translation initiation factor 5	8496	5567	5005	5006	5218	4461	protein_coding	NP_955885.1;XP_005160511.1	ZDB-GENE-030131-975	.	72.2661	67.0648	64.6081	90.19	66.67	65.0988	178.552	172.742	165.226	194.435	165.029	167.247
322258	NM_212613	cct5	chaperonin containing TCP1, subunit 5 (epsilon)	11787	9032	8099	6696	7411	6468	protein_coding	NP_997778.1	ZDB-GENE-030131-977	.	107.184	105.46	103.524	138.432	119.686	116.08	264.826	271.639	264.748	298.438	296.259	298.224
322265	NM_199592	psmd11b	proteasome 26S subunit, non-ATPase 11b	1032	1284	1132	940	1109	1104	protein_coding	NP_955886.1	ZDB-GENE-030131-984	.	10.6989	11.2252	12.568	8.61892	12.0959	11.5353	26.4343	28.9132	32.141	18.581	29.9412	29.6357
322269	NM_199593	shfm1	split hand/foot malformation (ectrodactyly) type 1	1675	1243	1098	949	1084	1046	protein_coding	NP_955887.1	ZDB-GENE-030131-988	.	19.284	19.5929	21.27	24.9901	20.9308	19.9834	47.6462	50.4663	54.395	53.8747	51.81	51.3399
322275	NM_199595	rad21a	RAD21 cohesin complex component a	6618	5291	5367	3549	4332	4174	protein_coding	NP_955889.1	ZDB-GENE-030131-994	.	41.0031	44.4869	48.2118	56.0996	50.6052	55.515	101.309	114.587	123.295	120.942	125.263	142.625
322309	NM_199596,XM_009291476,XM_009291477,XM_009291478	sirt2	sirtuin 2 (silent mating type information regulation 2, homolog) 2 (S. cerevisiae)	2522	1551	1391	1666	1622	1386	protein_coding	NP_955890.1;XP_009289751.1;XP_009289752.1;XP_009289753.1	ZDB-GENE-030131-1028	.	20.0058	17.1296	16.8806	22.0974	15.4072	15.0735	49.4295	44.1214	43.1698	47.6384	38.1376	38.7258
322325	NM_212615	rnf128a	ring finger protein 128a	2535	2016	1663	1763	1585	1482	protein_coding	NP_997780.1	ZDB-GENE-030131-1044	.	27.5415	22.0138	23.1488	29.0566	26.0668	23.2636	68.0486	56.7019	59.1999	62.6412	64.5232	59.7673
322327	NM_001130586	apoa2	apolipoprotein A-II	144305	69146	85059	74758	71287	76990	protein_coding	NP_001124058.1	ZDB-GENE-030131-1046	.	3375.69	2861.47	3476.04	4780.65	2584.86	3438.85	8340.52	7370.41	8889.49	10306.3	6398.31	8834.87
322331	XM_005173023,XM_021480878	ephx5	epoxide hydrolase 5, transcript variant X1	1199	917	698	738	686	698	protein_coding	XP_005173080.4;XP_021336553.1	ZDB-GENE-030131-1050	.	11.3436	9.35009	10.7078	13.685	11.6494	9.57682	28.0272	24.0834	27.3839	29.5026	28.8359	24.6041
322336	NM_001301111	ifit15	interferon-induced protein with tetratricopeptide repeats 15	30	19	8	9	0	0	protein_coding	NP_001288040.1	ZDB-GENE-030131-1055	.	0.142386	0	0	0.352726	0.242515	0.10683	0.351801	0	0	0.76042	0.600299	0.27446
322338	NM_199597,XM_005160556,XM_005160557,XM_005160558,XM_021468362,XM_021468363,XM_021468364	exoc1	exocyst complex component 1	3200	2667	2163	2108	2284	1970	protein_coding	NP_955891.1;XP_005160613.1;XP_005160614.1;XP_005160615.1;XP_021324037.1;XP_021324038.1;XP_021324039.1	ZDB-GENE-030131-1057	.	19.7716	19.5555	19.2272	22.2255	21.3957	18.2567	48.851	50.3699	49.1709	47.9145	52.9608	46.9038
322339	NM_199598	cs	citrate synthase	14756	12076	11798	11382	10567	10638	protein_coding	NP_955892.1	ZDB-GENE-030131-1058	.	109.729	90.558	102.546	104.366	96.3818	101.836	271.114	233.254	262.247	224.997	238.574	261.629
322341	NM_001328513,XM_009304859,XR_002459470,XR_662665	cyp27a1.4	cytochrome P450, family 27, subfamily A, polypeptide 1, gene 4	193	129	124	122	151	128	protein_coding	NP_001315442.1;XP_009303134.1	ZDB-GENE-030131-1060	.	2.06353	2.20055	2.08305	2.32511	1.75429	1.8236	5.09848	5.66804	5.32711	5.01256	4.34241	4.68506
322347	NM_199599,XM_005155591,XM_005155592	hsdl2	hydroxysteroid dehydrogenase like 2	6391	4283	3538	4132	3711	3196	protein_coding	NP_955893.1;XP_005155648.1;XP_005155649.1	ZDB-GENE-030131-1066	.	77.7127	62.0312	59.9638	88.5737	66.7526	60.222	192.009	159.776	153.349	190.951	165.233	154.718
322348	NM_199600	setd6	SET domain containing 6	393	342	271	202	219	222	protein_coding	NP_955894.1	ZDB-GENE-030131-1067	.	3.48328	3.365	3.83881	4.98256	4.89447	4.19549	8.60635	8.66737	9.81723	10.7416	12.1153	10.7788
322350	NM_212616	zgc:85789	zgc:85789	307	347	244	198	240	217	protein_coding	NP_997781.1	ZDB-GENE-030131-1069	.	4.39675	4.74363	4.82839	5.01187	6.39442	4.85236	10.8633	12.2184	12.348	10.8048	15.8282	12.4663
322358	NM_194368,XM_009296811,XM_021469746,XM_021469747,XM_021469748,XM_021469749	hnf4a	hepatocyte nuclear factor 4, alpha	702	463	577	497	440	330	protein_coding	NP_919349.1;XP_009295086.1;XP_021325421.1;XP_021325422.1;XP_021325423.1;XP_021325424.1	ZDB-GENE-030131-1077	.	9.57937	7.51799	6.38537	9.98616	7.47869	10.1736	23.6683	19.3644	16.3297	21.5286	18.5121	26.1374
322362	NM_213722,XM_005170654	slc25a3b	solute carrier family 25 (mitochondrial carrier; phosphate carrier), member 3b	19413	13820	12706	12995	13190	12060	protein_coding	NP_998887.1;XP_005170711.1	ZDB-GENE-040426-1916	.	274.201	247.7	257.287	300.731	242.126	240.52	677.486	638.01	657.976	648.327	599.336	617.927
322372	NM_199601,XM_021477397,XM_021477398	fah	fumarylacetoacetate hydrolase (fumarylacetoacetase)	555	896	830	740	671	686	protein_coding	NP_955895.1;XP_021333072.1;XP_021333073.1	ZDB-GENE-030131-1091	.	8.72362	6.93701	8.00823	4.74482	8.73064	8.78801	21.554	17.8679	20.4799	10.2291	21.611	22.5775
322379	XM_003199274	wu:fb59d01	wu:fb59d01	694	810	651	542	686	487	protein_coding	XP_003199322.1	ZDB-GENE-030131-1098	.	12.7609	14.3607	11.4732	11.9999	15.7947	13.7193	31.529	36.9894	29.3411	25.8698	39.0966	35.2466
322387	NM_199602	zgc:77849	zgc:77849	1883	2011	1983	1495	1836	1816	protein_coding	NP_955896.2	ZDB-GENE-030131-1107	.	23.5097	25.6622	28.5597	21.721	26.1836	27.928	58.0868	66.0991	73.0376	46.8269	64.8125	71.7508
322393	NM_001079945	si:rp71-15k1.1	si:rp71-15k1.1	0	8	11	10	16	18	protein_coding	NP_001073414.1	ZDB-GENE-030131-1113	.	0.15851	0.218955	0.275407	0	0.097784	0.155246	0.39164	0.563973	0.704316	0	0.242045	0.398847
322397	NM_212617	yy1a	YY1 transcription factor a	1519	1512	1155	964	1098	1040	protein_coding	NP_997782.1	ZDB-GENE-030131-1117	.	14.1776	14.3471	15.2956	16.3937	18.41	15.2135	35.0295	36.9544	39.1163	35.3421	45.5704	39.0854
322404	NM_001079946	nop53	NOP53 ribosome biogenesis factor	5332	3262	2412	2589	2644	2124	protein_coding	NP_001073415.1	ZDB-GENE-051120-21	.	52.1202	47.3264	42.7604	78.7626	54.3666	43.4732	128.776	121.901	109.354	169.799	134.574	111.688
322412	NM_001110021,NM_001328425	cpb1	carboxypeptidase B1 (tissue)	15758	11588	6918	4983	4562	3774	protein_coding	NP_001103491.2;NP_001315354.1	ZDB-GENE-030131-1132	.	67.7159	55.1189	51.2729	157.139	130.387	84.1811	167.31	141.972	131.124	338.766	322.747	216.272
322415	NM_001079947	sult3st2	sulfotransferase family 3, cytosolic sulfotransferase 2	521	434	381	424	306	333	protein_coding	NP_001073416.1	ZDB-GENE-030131-1135	.	9.92559	6.37487	7.80556	8.95674	8.42308	7.98669	24.5238	16.42	19.9616	19.3093	20.8497	20.5189
322420	NM_199603	chia.6	chitinase, acidic.6	265	164	126	258	126	159	protein_coding	NP_955897.2	ZDB-GENE-030131-1140	.	4.44993	1.9195	2.74343	3.34377	2.33525	1.93461	10.9947	4.94414	7.01596	7.20864	5.78046	4.97028
322425	NM_199604	map1lc3b	microtubule-associated protein 1 light chain 3 beta	2764	1624	2155	1590	1421	2000	protein_coding	NP_955898.1	ZDB-GENE-030131-1145	.	26.6626	21.1845	33.5395	34.0125	22.5477	32.3631	65.8768	54.5659	85.7727	73.3256	55.8124	83.1451
322451	NM_212618	ctrb1	chymotrypsinogen B1	27012	18063	11574	8158	6216	5362	protein_coding	NP_997783.1	ZDB-GENE-030131-1171	.	288.426	195.365	189.542	700.69	528.704	366.39	712.631	503.209	484.727	1510.57	1308.7	941.305
322453	NM_199605	prss59.1	protease, serine, 59, tandem duplicate 1	32141	17129	9630	6704	4623	4517	protein_coding	NP_955899.2	ZDB-GENE-030131-1173	.	236.477	144.957	159.278	831.771	500.189	304.119	584.278	373.371	407.333	1793.16	1238.12	781.322
322455	NM_212619,XM_005158981	cd9a	CD9 molecule a	952	594	597	491	513	561	protein_coding	NP_997784.1;XP_005159038.1	ZDB-GENE-030131-1175	.	9.49133	8.51863	10.7475	13.0425	9.1497	10.0635	23.4508	21.9418	27.4854	28.1176	22.6483	25.8545
322462	NM_214686	sult6b1	sulfotransferase family, cytosolic, 6b, member 1	2997	1905	1279	2007	1499	1199	protein_coding	NP_999851.1	ZDB-GENE-050417-228	.	53.7257	35.6606	32.0924	58.8477	42.2138	30.652	132.743	91.8526	82.0719	126.866	104.492	78.749
322468	NM_001316326,XM_009307025	chs1	chitin synthase 1	1748	1735	785	1491	1019	688	protein_coding	NP_001303255.1;XP_009305300.1	ZDB-GENE-030131-1188	.	9.61903	5.84381	4.42772	8.27541	9.26194	4.53407	23.7663	15.0522	11.3233	17.8405	22.9261	11.6486
322473	NM_199606	lpar5a	lysophosphatidic acid receptor 5a	49	15	20	18	14	12	protein_coding	NP_955900.1	ZDB-GENE-030131-1193	.	0.329363	0.220892	0.218035	0.68029	0.221359	0.337359	0.813778	0.568961	0.557596	1.4666	0.547932	0.866721
322481	NM_199607	cel.1	carboxyl ester lipase, tandem duplicate 1	13218	6352	4853	6328	4618	4191	protein_coding	NP_955901.1	ZDB-GENE-030131-1201	.	106.29	68.9461	70.3784	162.882	88.3256	72.9836	262.617	177.587	179.983	351.147	218.633	187.505
322482	NM_001001946	adh8a	alcohol dehydrogenase 8a	54	32	25	29	27	12	protein_coding	NP_001001946.3	ZDB-GENE-030529-3	.	0.572261	0.469572	0.228634	0.801365	0.52972	0.444665	1.41392	1.2095	0.5847	1.72761	1.31122	1.1424
322485	NM_198063	agt	angiotensinogen	2384	2462	2327	1926	2678	2301	protein_coding	NP_932329.1	ZDB-GENE-030131-1205	.	34.7162	42.9126	41.479	31.5275	36.7422	37.5539	85.7755	110.532	106.077	67.9681	90.9483	96.4809
322493	NM_001042721	slc2a2	solute carrier family 2 (facilitated glucose transporter), member 2	1308	1225	1094	847	884	892	protein_coding	NP_001036186.1	ZDB-GENE-030131-1213	.	9.35432	8.68429	9.85596	10.6079	11.2093	10.8219	23.1123	22.3685	25.2053	22.8689	27.7464	27.8029
322506	NM_001204272,NM_205542	nqo1	NAD(P)H dehydrogenase, quinone 1	2693	1858	1228	2050	1564	1179	protein_coding	NP_001191201.1;NP_991105.1	ZDB-GENE-030131-1226	.	40.9815	27.7751	23.5465	39.4489	30.7463	21.9743	101.255	71.5415	60.2169	85.0455	76.1066	56.4549
322507	XM_002661186	wu:fb63c12	wu:fb63c12	268	228	184	187	95	113	protein_coding	XP_002661232.1	ZDB-GENE-030131-1227	.	2.80773	1.26006	1.69875	2.96053	2.84061	2.47588	6.93723	3.2456	4.34433	6.38241	7.03137	6.36087
322508	NM_199276	h1fx	H1 histone family, member X	2328	1469	1134	867	1068	881	protein_coding	NP_954970.1	ZDB-GENE-030131-1228	.	19.794	21.6959	20.1174	39.0277	27.7883	23.1994	48.9063	55.883	51.4476	84.1375	68.7846	59.6022
322509	NM_212620	acta2	actin, alpha 2, smooth muscle, aorta	4712	4388	3857	3014	3787	3213	protein_coding	NP_997785.2	ZDB-GENE-030131-1229	.	56.7981	63.4299	60.5303	65.1405	68.4476	65.065	140.334	163.379	154.798	140.432	169.429	167.161
322510	XM_002663831	si:ch73-106k19.5	si:ch73-106k19.5	0	8	0	0	0	6	protein_coding	XP_002663877.1	ZDB-GENE-030131-1230	.	0	0	0.121358	0	0.134762	0	0	0	0.310356	0	0.333577	0
322513	NM_212621,XM_005166255,XM_021476782	uap1	UDP-N-acetylglucosamine pyrophosphorylase 1	440	549	545	438	499	510	protein_coding	NP_997786.1;XP_005166312.1;XP_021332457.1	ZDB-GENE-030131-1233	.	5.93697	6.2402	7.03843	4.37692	6.28562	6.72211	14.6688	16.0731	17.9998	9.43594	15.5588	17.27
322527	NM_001002683	dpp3	dipeptidyl-peptidase 3	2409	1751	1690	1543	1806	1794	protein_coding	NP_001002683.1	ZDB-GENE-030131-1247	.	16.2704	16.9366	18.9197	18.639	15.2856	15.9623	40.2002	43.6242	48.3845	40.1827	37.8364	41.0092
322529	NM_199609	dhrs9	dehydrogenase/reductase (SDR family) member 9	912	780	486	573	526	464	protein_coding	NP_955903.1	ZDB-GENE-030131-1249	.	15.0084	12.2379	12.1454	17.5204	16.9147	11.3838	37.0821	31.5216	31.0601	37.7711	41.8691	29.2465
322533	NM_001089325	anpepb	alanyl (membrane) aminopeptidase b	8352	7017	3906	5944	3783	3147	protein_coding	NP_001082794.1	ZDB-GENE-030131-1253	.	54.5338	30.8472	28.8627	56.2135	53.2968	32.0836	134.74	79.4543	73.8125	121.187	131.926	82.4271
322543	NM_001079861	apoa4b.1	apolipoprotein A-IV b, tandem duplicate 1	22566	15859	13198	13613	12511	13018	protein_coding	NP_001073330.1	ZDB-GENE-030131-1263	.	341.828	279.275	326.838	415.741	329.684	296.725	844.576	719.341	835.844	896.271	816.069	762.325
322544	NM_199610	dnajc3a	DnaJ (Hsp40) homolog, subfamily C, member 3a	1551	959	1056	911	808	704	protein_coding	NP_955904.2	ZDB-GENE-030131-1264	.	14.3759	11.3267	11.0931	17.9517	12.5206	14.9142	35.5195	29.1747	28.369	38.7009	30.9924	38.3166
322545	NM_001044309,NM_001328515	cyp2x10.2	cytochrome P450, family 2, subfamily X, polypeptide 10.2	45	27	33	33	23	22	protein_coding	NP_001037774.2;NP_001315444.1	ZDB-GENE-060818-12	.	0.588861	0.374429	0.38779	0.59919	0.402913	0.525941	1.45494	0.964431	0.991721	1.29176	0.997332	1.35121
322549	NM_001001589	uqcrc2b	ubiquinol-cytochrome c reductase core protein IIb	9557	6466	5766	6284	6008	5402	protein_coding	NP_001001589.1	ZDB-GENE-030131-1269	.	113.9	96.8137	97.8968	127.102	97.0295	93.5756	281.42	249.367	250.358	274.012	240.178	240.408
322571	NM_001001590	rpl3	ribosomal protein L3	50724	43027	35690	31802	35971	29639	protein_coding	NP_001001590.1	ZDB-GENE-030131-1291	.	704.207	708.068	656.225	824.077	788.783	707.592	1739.93	1823.8	1678.21	1776.58	1952.48	1817.9
322581	NM_212623,XM_005169919,XM_021467592	trabd	TraB domain containing	1141	892	845	974	863	958	protein_coding	NP_997788.1;XP_005169976.1;XP_021323267.1	ZDB-GENE-030131-1301	.	12.6831	10.4335	11.9203	11.6706	10.1734	10.0807	31.337	26.8741	30.4845	25.16	25.1824	25.8987
322599	NM_001025453	eif1axb	eukaryotic translation initiation factor 1A, X-linked, b	4789	3539	2676	2673	2855	2688	protein_coding	NP_001020624.1	ZDB-GENE-030131-1319	.	54.7316	51.9597	55.0398	71.9542	59.9872	49.0572	135.229	133.835	140.757	155.122	148.487	126.034
322603	NM_001256602	si:ch73-15n24.1	si:ch73-15n24.1	95	75	61	59	90	77	protein_coding	NP_001243531.1	ZDB-GENE-030131-1323	.	1.87328	2.57963	2.45979	2.24454	1.98683	1.75889	4.62842	6.64446	6.29056	4.83886	4.91802	4.51883
322604	NM_001007151	shbg	sex hormone-binding globulin	571	407	203	438	297	189	protein_coding	NP_001007152.1	ZDB-GENE-030131-1324	.	8.30404	5.00664	3.57485	7.95274	6.39188	3.45059	20.5173	12.8958	9.1422	17.1448	15.8219	8.86503
322605	NM_212624	chpt1	choline phosphotransferase 1	5000	4600	3524	3124	3215	3069	protein_coding	NP_997789.1	ZDB-GENE-030131-1325	.	36.5344	33.4252	35.8972	42.9134	44.5448	36.904	90.2677	86.0948	91.8021	92.5144	110.262	94.8114
322609	NM_212625	st6galnac3	ST6 (alpha-N-acetyl-neuraminyl-2,3-beta-galactosyl-1,3)-N-acetylgalactosaminide alpha-2,6-sialyltransferase 3	274	380	340	289	349	261	protein_coding	NP_997790.1	ZDB-GENE-030131-1329	.	5.28572	5.68317	4.77765	3.67994	5.76275	5.57061	13.0597	14.6384	12.2182	7.93336	14.2646	14.3116
322614	NM_199611	arg2	arginase 2	1688	1145	601	1500	962	728	protein_coding	NP_955905.1	ZDB-GENE-030131-1334	.	20.9677	11.9513	10.1762	17.3091	13.2473	7.51721	51.8062	30.7835	26.0241	37.3156	32.7911	19.3127
322617	NM_199612	cx32.3	connexin 32.3	586	418	339	359	267	297	protein_coding	NP_955906.1	ZDB-GENE-030131-1337	.	8.01394	5.30564	6.63325	9.59888	7.73541	6.78437	19.8005	13.666	16.9636	20.6936	19.1475	17.4299
322626	NM_199613	hsd17b12b	hydroxysteroid (17-beta) dehydrogenase 12b	1029	1059	997	783	724	747	protein_coding	NP_955907.1	ZDB-GENE-030131-1346	.	10.3933	8.55143	9.91745	10.0307	11.6456	11.863	25.6794	22.0263	25.3625	21.6246	28.8263	30.4775
322645	NM_199614,XM_005158091,XM_017351318	tomm40	translocase of outer mitochondrial membrane 40 homolog (yeast)	3617	2583	2116	2074	2363	1970	protein_coding	NP_955908.1;XP_005158148.1;XP_017206807.1	ZDB-GENE-030131-1365	.	29.0153	29.884	27.8685	38.157	30.4823	26.8379	71.6899	76.9735	71.27	82.2604	75.4531	68.95
322648	NM_199615	serhl	serine hydrolase-like	602	479	389	432	390	358	protein_coding	NP_955909.2	ZDB-GENE-030131-1368	.	8.19669	6.57355	6.78332	8.37986	7.51614	6.60123	20.2521	16.9318	17.3474	18.0656	18.6047	16.9594
322660	NM_199616	upb1	ureidopropionase, beta	1000	658	610	669	613	666	protein_coding	NP_955910.1	ZDB-GENE-030131-1380	.	15.3745	12.5234	15.3201	16.8778	12.5347	12.5535	37.9866	32.2571	39.1792	36.3858	31.0272	32.2516
322667	XM_002666099,XM_005170347,XM_005170348	wu:fb69f10	wu:fb69f10, transcript variant X3	1684	3084	3169	2060	2808	2537	protein_coding	XP_002666145.2;XP_005170404.1;XP_005170405.1	ZDB-GENE-030131-1387	.	6.28465	7.62015	7.74251	3.76952	7.79462	8.6603	15.5279	19.6275	19.8004	8.12648	19.2941	22.2495
322670	NM_198908	aco2	aconitase 2, mitochondrial	21434	19347	17861	18679	18229	18030	protein_coding	NP_944590.1	ZDB-GENE-030131-1390	.	161.256	139.89	155.629	135.756	138.272	138.053	398.426	360.322	398	292.667	342.266	354.676
322674	XM_003197935,XM_005171416	pask	PAS domain containing serine/threonine kinase, transcript variant X1	246	177	223	207	247	300	protein_coding	XP_003197983.1;XP_005171473.1	ZDB-GENE-030131-1394	.	1.35343	1.43589	1.96145	1.17585	0.955099	1.3023	3.34399	3.69849	5.01615	2.53495	2.36416	3.34578
322691	NM_201472	plg	plasminogen	2719	2859	2630	2508	2789	2441	protein_coding	NP_958880.2	ZDB-GENE-030131-1411	.	23.6712	23.3998	23.0365	18.8269	22.3405	22.2282	58.4859	60.2717	58.9128	40.5878	55.2995	57.1072
322694	NM_212626,XM_005173239,XM_005173240,XM_005173242,XR_225093	sept6	septin 6	3803	3105	2794	2106	2408	2385	protein_coding	NP_997791.2;XP_005173296.1;XP_005173297.1;XP_005173299.1	ZDB-GENE-030131-1414	.	25.564	26.7182	28.5616	34.2873	31.377	30.6721	63.1626	68.8193	73.0423	73.9179	77.6677	78.8007
322701	NM_001077758,XM_017352438	serpina1	serpin peptidase inhibitor, clade A (alpha-1 antiproteinase, antitrypsin), member 1	10107	8665	8356	6225	8413	6604	protein_coding	NP_001071226.1;XP_017207927.1	ZDB-GENE-030131-1421	.	132.236	158.984	139.95	157.657	152.287	158.882	326.724	409.501	357.902	339.883	376.957	408.19
322715	NM_199617,XM_005163994	dus1l	dihydrouridine synthase 1-like (S. cerevisiae)	472	312	358	262	374	231	protein_coding	NP_955911.2;XP_005164051.1	ZDB-GENE-030131-1435	.	3.81916	4.82582	3.35245	5.0314	3.7553	4.64958	9.43624	12.4301	8.57342	10.8469	9.29553	11.9454
322720	NM_001305471	itpkcb	inositol-trisphosphate 3-kinase Cb	2640	2052	1618	2404	1668	1843	protein_coding	NP_001292400.1	ZDB-GENE-080225-27	.	17.3155	10.6841	13.2744	13.9537	12.2369	10.4331	42.7824	27.5194	33.9474	30.0819	30.29	26.804
322732	NM_199618	alox12	arachidonate 12-lipoxygenase	750	552	617	530	581	650	protein_coding	NP_955912.1	ZDB-GENE-030131-1452	.	4.49589	4.37917	5.5076	4.66245	3.87391	4.67989	11.1083	11.2796	14.0849	10.0515	9.5891	12.0232
322756	NM_212627	ufm1	ubiquitin-fold modifier 1	1244	942	1000	755	797	852	protein_coding	NP_997792.1	ZDB-GENE-040426-2930	.	11.9783	11.2324	13.5115	14.4794	12.3677	14.2001	29.5956	28.9318	34.5538	31.2152	30.6139	36.4819
322780	NM_206829	nansa	N-acetylneuraminic acid synthase a	1607	1180	1241	1100	1076	1066	protein_coding	NP_996660.1	ZDB-GENE-030131-1500	.	24.7612	21.5351	23.994	26.5442	21.9885	25.0276	61.179	55.4688	61.3615	57.2251	54.4284	64.2992
322795	NM_199619,XM_005162674	csrnp1b	cysteine-serine-rich nuclear protein 1b	3463	2843	2483	3059	2603	2333	protein_coding	NP_955913.1;XP_005162731.1	ZDB-GENE-030131-1515	.	22.6101	16.9843	17.2225	18.7546	17.3373	16.4882	55.8641	43.7472	44.0442	40.4319	42.915	42.3604
322811	NM_199620	atp6v0d1	ATPase, H+ transporting, lysosomal V0 subunit d1	5527	4100	3611	3920	3603	3508	protein_coding	NP_955914.1	ZDB-GENE-030131-1531	.	55.4864	45.334	49.6432	57.4014	48.04	45.7588	137.094	116.769	126.956	123.748	118.914	117.56
322814	NM_199621,XM_005165469,XM_021476009,XM_021476010,XR_002458738	lnpep	leucyl/cystinyl aminopeptidase	1976	1523	1489	1518	1585	1478	protein_coding	NP_955915.1;XP_005165526.1;XP_021331684.1;XP_021331685.1	ZDB-GENE-030131-1534	.	7.32311	6.81688	7.03914	7.13959	6.23905	6.36617	18.0937	17.5585	18.0016	15.3918	15.4436	16.3555
322815	NM_212629,XM_021468365	ubr7	ubiquitin protein ligase E3 component n-recognin 7	1275	936	885	627	710	759	protein_coding	NP_997794.1;XP_021324040.1	ZDB-GENE-030131-1535	.	8.73399	9.08294	10.9165	13.4646	10.3782	11.3667	21.5796	23.3953	27.9175	29.0275	25.6893	29.2025
322846	NM_201473	slc26a5	solute carrier family 26 (anion exchanger), member 5	1957	1437	1100	1506	1399	1192	protein_coding	NP_958881.1	ZDB-GENE-030131-1566	.	12.8767	10.6345	10.19	12.2779	10.1731	8.42219	31.8152	27.3916	26.0594	26.4692	25.1815	21.6377
322854	NM_199622	anapc5	anaphase promoting complex subunit 5	590	443	398	379	434	420	protein_coding	NP_955916.2	ZDB-GENE-030131-1574	.	4.32375	4.39808	4.79292	4.93534	4.17733	4.0602	10.6829	11.3283	12.2572	10.6398	10.3402	10.4312
322857	NM_001115143,XM_005157347,XM_005157349,XM_005157351,XM_009291267,XM_009291269,XM_021480968,XM_021480969,XM_021480970,XM_021480971,XM_021480972,XM_021480973,XM_021480974,XM_021480975	prom1a	prominin 1a	1896	1791	1804	1365	1275	1371	protein_coding	NP_001108615.2;XP_005157404.1;XP_005157406.1;XP_005157408.1;XP_009289542.1;XP_009289544.1;XP_021336643.1;XP_021336644.1;XP_021336645.1;XP_021336646.1;XP_021336647.1;XP_021336648.1;XP_021336649.1;XP_021336650.1	ZDB-GENE-030131-1577	.	7.58383	6.72379	7.2237	7.71613	7.93203	9.05858	18.7378	17.3188	18.4736	16.6347	19.6342	23.2727
322863	NM_199623,XM_005160813,XM_005160814,XM_005160815,XM_009294887	dnajc5ga	DnaJ (Hsp40) homolog, subfamily C, member 5 gamma a	1329	1191	1364	970	1066	1083	protein_coding	NP_955917.1;XP_005160870.1;XP_005160871.1;XP_005160872.1;XP_009293162.1	ZDB-GENE-030131-1583	.	11.1764	11.2729	12.4743	11.4748	11.7166	14.0102	27.6142	29.0361	31.9012	24.7379	29.0021	35.994
322880	NM_212630,XM_005165107,XM_005165108,XM_009301286,XM_009301287	ewsr1b	EWS RNA-binding protein 1b	2193	2541	2358	1823	2440	2231	protein_coding	NP_997795.1;XP_005165164.2;XP_005165165.2;XP_009299561.1;XP_009299562.1	ZDB-GENE-030131-1600	.	26.5877	31.5801	32.4501	23.4118	30.6251	30.7434	65.6918	81.3421	82.9866	50.4721	75.8065	78.9838
322893	NM_198803	otop1	otopetrin 1	167	150	87	106	149	89	protein_coding	NP_942098.1	ZDB-GENE-030131-1613	.	2.02635	2.52703	1.69746	2.33078	2.36344	1.48576	5.00662	6.50897	4.34101	5.02478	5.85023	3.81712
322903	NM_001305661	nanos1	nanos homolog 1	3487	2682	2491	2596	2420	2677	protein_coding	NP_001292590.1	ZDB-GENE-030131-1623	.	32.0753	26.5808	33.0797	31.6104	27.4409	27.5616	79.2503	68.4653	84.5969	68.1469	67.9247	70.8095
322909	NM_001114883,XM_021474927,XM_021474928,XM_021474929,XR_002458103	cald1a	caldesmon 1a	465	792	924	607	636	907	protein_coding	NP_001108355.1;XP_021330602.1;XP_021330603.1;XP_021330604.1	ZDB-GENE-030131-1629	.	5.20129	5.85038	8.6219	2.55647	6.50183	5.80698	12.8511	15.0691	22.0493	5.51135	16.094	14.9189
322921	XM_005169847,XM_005169848,XM_005169849,XM_005169850,XM_005169852,XM_017351774,XM_021467329	wu:fb77a09	wu:fb77a09, transcript variant X1	1508	2253	2745	2133	2727	2693	protein_coding	XP_005169904.1;XP_005169905.1;XP_005169906.1;XP_005169907.1;XP_005169909.1;XP_017207263.1;XP_021323004.1	ZDB-GENE-030131-1641	.	11.3435	12.6011	14.083	5.81941	9.87816	13.045	28.0271	32.4573	36.0153	12.5457	24.4515	33.5142
322927	NM_001126376	asb12a	ankyrin repeat and SOCS box-containing 12a	829	597	458	447	492	441	protein_coding	NP_001119848.1	ZDB-GENE-030131-1647	.	8.4525	8.2662	8.34496	11.5023	9.34041	7.74727	20.8841	21.2916	21.3411	24.7972	23.1204	19.9038
322950	NM_199625	socs6b	suppressor of cytokine signaling 6b	622	608	583	447	462	517	protein_coding	NP_955919.1	ZDB-GENE-030131-1670	.	4.37599	4.02647	5.06522	4.47306	4.93208	5.11904	10.812	10.3711	12.9536	9.6432	12.2084	13.1515
322953	NM_212631	dnajc11a	DnaJ (Hsp40) homolog, subfamily C, member 11a	1432	1140	1267	1144	1213	1057	protein_coding	NP_997796.1	ZDB-GENE-030131-1673	.	12.4903	11.7771	11.5339	11.4723	10.3058	12.3833	30.8606	30.3347	29.4964	24.7324	25.5099	31.8145
322961	XM_005165798,XM_005165800,XM_005165801	sp3b	Sp3b transcription factor, transcript variant X2	823	1156	1242	880	911	1003	protein_coding	XP_005165855.1;XP_005165857.1;XP_005165858.1	ZDB-GENE-110815-3	.	5.83086	5.37022	6.68837	3.94311	6.31732	7.35702	14.4067	13.8323	17.1046	8.50071	15.6373	18.9012
322969	NM_201580	nup50	nucleoporin 50	1234	1404	1332	1015	1258	1135	protein_coding	NP_963874.2	ZDB-GENE-030131-1689	.	13.0711	14.3976	14.6116	11.6587	14.9691	15.3583	32.2956	37.0844	37.3671	25.1343	37.0531	39.4576
322973	NM_212632	pdap1a	pdgfa associated protein 1a	914	1056	1174	761	1037	1109	protein_coding	NP_997797.1	ZDB-GENE-030131-1693	.	11	13.3312	16.0364	9.68893	12.6401	15.1976	27.1784	34.3377	41.0109	20.8878	31.2881	39.0445
322977	NM_213439	mid1ip1l	MID1 interacting protein 1, like	1191	889	717	733	783	573	protein_coding	NP_998604.1	ZDB-GENE-030131-1697	.	17.8021	16.897	13.9088	21.229	17.875	15.5827	43.9847	43.5222	35.5699	45.7663	44.2461	40.0341
322991	XM_021470024	acap3a	ArfGAP with coiled-coil, ankyrin repeat and PH domains 3a	528	626	645	347	520	491	protein_coding	XP_021325699.1	ZDB-GENE-030131-1711	.	3.97251	5.29237	5.62347	4.43964	5.93947	6.61628	9.81513	13.6318	14.3813	9.57115	14.702	16.9981
322995	NM_212633	appbp2	amyloid beta precursor protein (cytoplasmic tail) binding protein 2	2237	1789	2055	1828	1737	1655	protein_coding	NP_997798.1	ZDB-GENE-030131-1715	.	20.1233	16.9969	18.2142	18.0639	16.3022	20.2499	49.7197	43.7796	46.5803	38.9428	40.3528	52.0246
322997	NM_001083812,XM_021468754	ell2	elongation factor, RNA polymerase II, 2	552	639	628	559	662	635	protein_coding	NP_001077281.2;XP_021324429.1	ZDB-GENE-030131-1717	.	3.93926	4.14738	4.48078	2.85531	3.72905	3.9774	9.73297	10.6826	11.459	6.1556	9.23054	10.2185
323003	NM_199626,XM_005157122	trappc11	trafficking protein particle complex 11	2375	2082	1957	1696	1809	1660	protein_coding	NP_955920.2;XP_005157179.1	ZDB-GENE-030131-1723	.	13.3602	12.6671	13.0679	13.7264	13.5733	13.8073	33.0099	32.6271	33.4195	29.5919	33.5981	35.4728
323005	XM_001338036,XM_005162725,XM_009297408	nktr	natural killer cell triggering receptor, transcript variant X2	4038	3005	2486	2266	2372	2206	protein_coding	XP_001338072.4;XP_005162782.1;XP_009295683.1	ZDB-GENE-030131-1725	.	14.0331	13.0859	13.6884	18.3488	15.4542	13.8319	34.6724	33.706	35.0063	39.557	38.254	35.5359
323011	NM_199627	lgi1a	leucine-rich, glioma inactivated 1a	720	872	829	578	750	657	protein_coding	NP_955921.2	ZDB-GENE-030131-1731	.	6.90636	7.96896	7.85207	6.31928	8.63497	8.88	17.064	20.526	20.0806	13.6233	21.3742	22.8139
323012	NM_001045289	pfdn2	prefoldin subunit 2	1424	1084	921	797	812	738	protein_coding	NP_001038754.1	ZDB-GENE-060519-27	.	13.0493	11.8204	12.089	17.106	14.6904	13.4979	32.2416	30.4463	30.9161	36.8777	36.3631	34.6778
323016	NM_001002865	exosc8	exosome component 8	550	309	326	294	255	255	protein_coding	NP_001002865.1	ZDB-GENE-030131-1736	.	9.07655	6.98994	7.88383	12.469	7.89948	9.03003	22.426	18.0043	20.1618	26.8812	19.5536	23.1993
323020	NM_199628,XM_021469303	cers5	ceramide synthase 5	788	621	700	577	545	559	protein_coding	NP_955922.1;XP_021324978.1	ZDB-GENE-030131-1740	.	9.91341	8.32059	9.60557	9.94359	8.83114	10.7751	24.4937	21.4317	24.5649	21.4368	21.8598	27.6828
323052	NM_001099227	zgc:165515	zgc:165515	132	116	151	120	101	116	protein_coding	NP_001092697.1	ZDB-GENE-030131-1772	.	2.72419	2.03233	2.6264	2.19202	2.18001	3.06579	6.73084	5.23475	6.71666	4.72564	5.39619	7.87642
323055	NM_001082798	ywhaba	tyrosine 3-monooxygenase/tryptophan 5-monooxygenase activation protein, beta polypeptide a	5316	5577	5657	4241	4938	4962	protein_coding	NP_001076267.1	ZDB-GENE-030131-6583	.	94.3823	97.7074	110.435	86.809	102.759	112.722	233.196	251.669	282.422	187.146	254.361	289.599
323071	NM_198357	tcerg1a	transcription elongation regulator 1a (CA150)	199	360	461	226	284	366	protein_coding	NP_938171.2	ZDB-GENE-030131-1791	.	1.78035	1.99338	2.88496	1.15293	2.35349	3.25758	4.39882	5.13444	7.37789	2.48554	5.8256	8.36914
323089	NM_001089326	ctdspl2b	CTD (carboxy-terminal domain, RNA polymerase II, polypeptide A) small phosphatase like 2b	1792	1538	1332	989	1090	1112	protein_coding	NP_001082795.1	ZDB-GENE-030131-1809	.	14.1024	13.8206	15.8617	18.7532	18.1589	17.0099	34.8437	35.5983	40.564	40.4289	44.9488	43.7006
323099	NM_199629	nfkbiab	nuclear factor of kappa light polypeptide gene enhancer in B-cells inhibitor, alpha b	2673	1950	1379	1610	1826	1173	protein_coding	NP_955923.1	ZDB-GENE-030131-1819	.	36.4765	36.7752	26.5611	44.4428	36.5712	27.9676	90.1247	94.7234	67.9263	95.8115	90.525	71.8523
323105	NM_199630,XM_017352748	stx5al	syntaxin 5A, like	968	783	675	624	535	544	protein_coding	NP_955924.2;XP_017208237.1	ZDB-GENE-030131-1825	.	7.11982	5.43176	6.26249	8.1088	7.51414	6.97655	17.5914	13.9908	16.0155	17.4813	18.5998	17.9237
323107	NM_198804	pgam1a	phosphoglycerate mutase 1a	3950	2728	2117	2433	2580	1845	protein_coding	NP_942099.1	ZDB-GENE-030131-1827	.	62.7065	59.1233	47.555	74.7089	58.2071	48.8584	154.933	152.286	121.615	161.06	144.08	125.524
323115	NM_198358	smarcd1	SWI/SNF related, matrix associated, actin dependent regulator of chromatin, subfamily d, member 1	3212	2779	2684	1857	2092	2078	protein_coding	NP_938172.1	ZDB-GENE-030131-1835	.	20.8703	20.8979	23.3528	26.4869	25.8628	27.0113	51.5654	53.8276	59.7216	57.1015	64.0183	69.3956
323154	XM_021480716	col13a1	collagen, type XIII, alpha 1, transcript variant X1	655	961	898	667	899	885	protein_coding	XP_021336391.1	ZDB-GENE-030131-1874	.	5.71722	6.84636	7.58074	4.11767	6.8198	6.89295	14.1259	17.6345	19.3867	8.87704	16.8811	17.7089
323163	NM_001309518,XM_017352182,XM_017352183,XM_021467994,XR_001796549,XR_002456097	fbxl6	F-box and leucine-rich repeat protein 6	632	570	486	365	430	366	protein_coding	NP_001296447.1;XP_017207671.1;XP_017207672.1;XP_021323669.1	ZDB-GENE-060810-162	.	5.07073	5.60068	5.06755	6.89905	6.73804	6.28674	12.5285	14.4259	12.9596	14.8732	16.6787	16.1515
323181	NM_212635,XM_021480026	kat7b	K(lysine) acetyltransferase 7b	1154	991	1008	701	771	893	protein_coding	NP_997800.1;XP_021335701.1	ZDB-GENE-030131-1901	.	8.59022	8.3963	10.9348	10.3804	10.0633	11.062	21.2244	21.6267	27.9642	22.3785	24.9098	28.4197
323182	XM_021476503,XM_021476504	pkn3	protein kinase N3, transcript variant X2	893	830	731	799	852	755	protein_coding	XP_021332178.1;XP_021332179.1	ZDB-GENE-030131-1902	.	5.06138	4.82361	4.81484	4.15038	4.35835	4.14416	12.5055	12.4244	12.3133	8.94756	10.7883	10.6469
323197	NM_199631,XM_005162298	racgap1	Rac GTPase activating protein 1	678	573	585	525	539	642	protein_coding	NP_955925.1;XP_005162355.1	ZDB-GENE-030131-1917	.	7.23372	6.58784	8.82897	6.84618	6.5324	7.20911	17.8728	16.9686	22.5789	14.7593	16.1697	18.5212
323201	NM_001015060	marcksb	myristoylated alanine-rich protein kinase C substrate b	8063	6549	6089	2877	3865	3835	protein_coding	NP_001015060.2	ZDB-GENE-030131-1921	.	30.6668	36.6267	40.8791	63.0738	57.8062	58.1264	75.7703	94.3409	104.543	135.977	143.088	149.334
323203	NM_001014346	snx4	sorting nexin 4	1101	1005	914	718	846	870	protein_coding	NP_001014368.1	ZDB-GENE-030131-1923	.	8.57466	8.99004	10.3978	9.6486	9.94212	9.78189	21.1859	23.156	26.5909	20.8008	24.6098	25.131
323208	NM_199632	tmem39a	transmembrane protein 39A	356	324	324	258	307	329	protein_coding	NP_955926.1	ZDB-GENE-030131-1928	.	3.56494	3.76729	4.5496	3.61247	3.70908	4.00137	8.80812	9.70356	11.635	7.7879	9.18111	10.2801
323216	NM_212636	lasp1	LIM and SH3 protein 1	4044	3215	3351	2851	2935	3146	protein_coding	NP_997801.1	ZDB-GENE-030131-1936	.	41.9193	38.359	46.2534	43.6279	39.1324	44.1056	103.573	98.8027	118.287	94.0548	96.8647	113.313
323226	NM_199633,XM_005157678,XM_017359214,XR_002459975,XR_002459976	wsb1	WD repeat and SOCS box containing 1	6858	5223	4609	5205	4202	4015	protein_coding	NP_955927.1;XP_005157735.1;XP_017214703.1	ZDB-GENE-030131-1946	.	46.1732	33.3292	36.0058	44.69	38.3122	36.6812	114.083	85.8473	92.08	96.3445	94.8344	94.2389
323239	NM_201581	gtf2h2	general transcription factor IIH, polypeptide 2	391	324	317	233	269	243	protein_coding	NP_963875.1	ZDB-GENE-030131-1959	.	3.68632	3.79446	3.85194	4.55346	4.25283	4.49772	9.10802	9.77356	9.85081	9.81653	10.5271	11.5552
323246	XM_002664811,XM_005173512,XM_005173513	cicb	capicua transcriptional repressor b, transcript variant X2	1016	1907	2244	1480	1638	1844	protein_coding	XP_002664857.2;XP_005173569.1;XP_005173570.1	ZDB-GENE-030131-1966	.	4.94716	4.89745	6.2273	2.47227	5.40391	6.7901	12.2233	12.6146	15.9255	5.3298	13.3763	17.4447
323260	NM_199634	gas8	growth arrest-specific 8	405	343	260	253	286	216	protein_coding	NP_955928.1	ZDB-GENE-030131-1980	.	4.85058	4.88281	4.13784	5.70322	5.44356	4.46042	11.9846	12.5769	10.582	12.2952	13.4745	11.4594
323266	NM_001328523,NM_001328524,NM_001328525,NM_194369,XM_005172252,XM_005172253,XM_009303028,XM_009303029,XM_009303030,XM_009303031,XM_017356813	cd99l2	CD99 molecule-like 2	3846	5288	5856	3725	4113	4861	protein_coding	NP_001315452.1;NP_001315453.1;NP_001315454.1;NP_919350.2;XP_005172309.1;XP_005172310.1;XP_009301303.1;XP_009301304.1;XP_009301305.1;XP_009301306.1;XP_017212302.1	ZDB-GENE-030131-1986	.	24.792	24.4318	32.1839	18.757	29.037	34.8395	61.255	62.93	82.3061	40.4371	71.8756	89.5074
323269	NM_199635,XM_009295291	zbtb16a	zinc finger and BTB domain containing 16a	854	1163	1228	922	1107	1257	protein_coding	NP_955929.1;XP_009293566.1	ZDB-GENE-030131-1989	.	4.63712	4.78337	6.12575	3.21919	4.77002	5.41819	11.4572	12.3207	15.6658	6.94006	11.8072	13.92
323285	NM_178131	scinla	scinderin like a	17163	12938	10118	4914	6243	4971	protein_coding	NP_835232.2	ZDB-GENE-030131-2005	.	54.5216	61.576	55.1469	139.726	118.852	100.52	134.71	158.604	141.031	301.228	294.195	258.25
323299	NM_200653,XM_021480976	atrx	alpha thalassemia/mental retardation syndrome X-linked homolog (human)	12614	11960	11565	7744	10119	9028	protein_coding	NP_956947.2;XP_021336651.1	ZDB-GENE-030912-11	.	31.0661	36.0486	36.1781	37.1376	39.6824	41.4908	76.7569	92.8518	92.5205	80.0627	98.226	106.595
323301	XM_009306370,XM_009306371,XM_009306372,XM_009306374,XM_009306375,XR_002459730,XR_662993	abcc3	ATP-binding cassette, sub-family C (CFTR/MRP), member 3, transcript variant X5	553	846	1177	918	1063	1139	protein_coding	XP_009304645.1;XP_009304646.1;XP_009304647.1;XP_009304649.1;XP_009304650.1	ZDB-GENE-050517-16	.	4.51939	4.27821	5.11333	1.81716	3.20697	4.76731	11.1663	11.0196	13.0766	3.9175	7.93824	12.2478
323305	NM_199636,XM_021478186	rpl10a	ribosomal protein L10a	36748	21215	18449	16761	16128	14776	protein_coding	NP_955930.1;XP_021333861.1	ZDB-GENE-030131-2025	.	687.409	586.882	604.942	1104.98	718.698	679.516	1698.42	1511.66	1547.06	2382.15	1779	1745.77
323315	NM_001089327,XM_009291538,XM_021481341	zgc:162193	zgc:162193	772	632	955	660	606	938	protein_coding	NP_001082796.1;XP_009289813.1;XP_021337016.1	ZDB-GENE-030131-2035	.	5.34932	4.31715	7.5645	4.55012	4.20566	6.8802	13.2169	11.1199	19.3452	9.80933	10.4103	17.6761
323320	NM_205544,XM_021477400	actn3b	actinin alpha 3b	20621	22193	19197	21088	22767	19377	protein_coding	NP_991107.2;XP_021333075.1	ZDB-GENE-030131-2040	.	140.427	134.941	127.746	101.5	121.158	114.472	346.962	347.573	326.693	218.818	299.903	294.094
323326	NM_199637,XM_005163853,XM_005163854,XM_005163855,XM_005163856,XM_005163857,XM_005163858,XM_005163859,XM_005163860,XM_005163863,XM_005163864,XM_017353338,XM_021469449,XM_021469458	fam57ba	family with sequence similarity 57, member Ba	1289	1339	1145	756	812	843	protein_coding	NP_955931.1;XP_005163910.1;XP_005163911.1;XP_005163912.1;XP_005163913.1;XP_005163914.1;XP_005163915.1;XP_005163916.1;XP_005163917.1;XP_005163920.1;XP_005163921.1;XP_017208827.1;XP_021325124.1;XP_021325133.1	ZDB-GENE-030131-2046	.	7.42612	7.13434	8.35371	9.42083	10.9011	10.2558	18.3482	18.3762	21.3635	20.3098	26.9835	26.3485
323329	NM_001290080	mat2aa	methionine adenosyltransferase II, alpha a	3604	3823	4411	3982	3807	3816	protein_coding	NP_001277009.1	ZDB-GENE-030131-2049	.	36.3942	30.9354	34.8724	24.1687	28.9306	36.0987	89.9215	79.6815	89.1814	52.1038	71.612	92.7424
323346	XM_002662877,XM_009303423	sin3ab	SIN3 transcription regulator family member Ab, transcript variant X2	906	1565	1394	1162	1327	1159	protein_coding	XP_002662923.1;XP_009301698.1	ZDB-GENE-030131-2066	.	6.47811	6.572	6.45246	3.7055	7.21648	6.95798	16.0059	16.9278	16.5013	7.98846	17.863	17.876
323355	NM_212638	drg2	developmentally regulated GTP binding protein 2	1349	978	848	735	869	841	protein_coding	NP_997803.1	ZDB-GENE-040808-29	.	11.968	12.5754	13.6823	16.1186	13.1733	12.357	29.57	32.391	34.9907	34.749	32.608	31.7468
323361	NM_199638	tomm34	translocase of outer mitochondrial membrane 34	918	606	602	545	650	518	protein_coding	NP_955932.2	ZDB-GENE-030131-2081	.	8.03652	8.51443	7.63019	9.93174	7.39462	7.94705	19.8563	21.931	19.5132	21.4112	18.3039	20.417
323364	NM_001099228	cd248a	CD248 molecule, endosialin a	1082	1448	1230	948	1397	1158	protein_coding	NP_001092698.3	ZDB-GENE-030131-2084	.	9.21282	12.0715	11.251	7.71157	11.6506	10.7013	22.7627	31.093	28.7728	16.6249	28.8388	27.493
323365	NM_001002866	rpl14	ribosomal protein L14	21596	15805	11565	11741	12987	10791	protein_coding	NP_001002866.1	ZDB-GENE-030131-2085	.	752.141	739.602	691.213	1015.06	838.277	663.353	1858.36	1905.02	1767.68	2188.31	2074.99	1704.24
323368	NM_212639,XM_017358986,XM_021480977	ints10	integrator complex subunit 10	392	364	367	281	309	259	protein_coding	NP_997804.1;XP_017214475.1;XP_021336652.1	ZDB-GENE-050522-2	.	3.25406	3.19658	3.02136	3.31949	3.50785	3.79509	8.04001	8.23356	7.72672	7.15629	8.68301	9.75009
323406	NM_001012366,XM_005172254	krcp	kelch repeat-containing protein	910	820	678	670	733	685	protein_coding	NP_001012366.1;XP_005172311.1	ZDB-GENE-030131-2126	.	7.72018	7.51435	7.87475	7.71514	7.81845	7.00623	19.0747	19.355	20.1386	16.6326	19.353	17.9999
323424	NM_182941	sult1st1	sulfotransferase family 1, cytosolic sulfotransferase 1	2236	2024	1411	2051	2266	1516	protein_coding	NP_891986.1	ZDB-GENE-030131-2144	.	48.1135	47.2538	35.5571	38.4836	39.2967	29.632	118.877	121.713	90.9324	82.9644	97.2713	76.1285
323426	NM_001305543	mphosph10	M-phase phosphoprotein 10 (U3 small nucleolar ribonucleoprotein)	265	294	439	223	253	247	protein_coding	NP_001292472.1	ZDB-GENE-030131-2146	.	2.97398	2.99901	3.29087	2.59721	3.24513	5.24722	7.34799	7.72466	8.41595	5.59917	8.03269	13.4808
323439	NM_212640,XM_009301170	slc1a3a	solute carrier family 1 (glial high affinity glutamate transporter), member 3a	1521	1071	981	933	989	867	protein_coding	NP_997805.1;XP_009299445.1	ZDB-GENE-030131-2159	.	13.689	12.9331	12.7795	16.4094	13.015	12.9003	33.8222	33.3124	32.6819	35.3761	32.2162	33.1426
323445	NM_199639,XM_009294374,XM_009294375,XM_009294376,XM_009294377,XM_009294378,XM_009294379,XM_009294380,XM_009294381,XM_009294382,XM_021467995,XM_021467996	nfyc	nuclear transcription factor Y, gamma	1517	1518	1670	1002	1212	1322	protein_coding	NP_955933.1;XP_009292649.1;XP_009292650.1;XP_009292651.1;XP_009292652.1;XP_009292653.1;XP_009292654.1;XP_009292655.1;XP_009292656.1;XP_009292657.1;XP_021323670.1;XP_021323671.1	ZDB-GENE-030131-2165	.	12.5954	12.963	15.8605	13.1849	15.5068	18.3122	31.1201	33.3892	40.5612	28.4245	38.3841	47.0464
323447	NM_200182,XM_005165110	tia1l	cytotoxic granule-associated RNA binding protein 1, like	3952	3211	3259	2711	2638	2982	protein_coding	NP_956476.1;XP_005165167.1	ZDB-GENE-030131-2167	.	30.031	26.0205	33.0301	32.1614	29.4434	32.3227	74.1995	67.0221	84.47	69.3348	72.8814	83.0412
323452	NM_199640	metap2b	methionyl aminopeptidase 2b	5402	3706	3456	2982	3441	3135	protein_coding	NP_955934.1	ZDB-GENE-030131-2172	.	36.8849	37.8276	38.7614	49.0181	37.942	38.274	91.1337	97.4342	99.1269	105.675	93.9181	98.331
323453	NM_001014289	eif4g2a	eukaryotic translation initiation factor 4, gamma 2a	4789	4895	4937	4017	4585	4677	protein_coding	NP_001014311.1	ZDB-GENE-030131-2173	.	30.3052	30.7483	35.2777	26.5039	30.5734	33.3476	74.8769	79.1996	90.2178	57.1381	75.6784	85.6744
323457	NM_001301360,XM_009298508	sept2	septin 2	4434	3411	3313	3040	3358	3321	protein_coding	NP_001288289.1;XP_009296783.1	ZDB-GENE-030131-911	.	39.6574	38.9439	43.3152	42.4603	36.8537	38.7066	97.9839	100.309	110.773	91.5375	91.2241	99.4424
323462	NM_212641	pa2g4b	proliferation-associated 2G4, b	5357	4196	3557	3002	3392	3303	protein_coding	NP_997806.1	ZDB-GENE-030131-2182	.	46.011	46.2193	50.6227	60.2352	53.2478	48.8063	113.682	119.049	129.461	129.857	131.805	125.39
323464	NM_212642	lsg1	large 60S subunit nuclear export GTPase 1	1230	941	842	720	771	697	protein_coding	NP_997807.1	ZDB-GENE-030131-2184	.	9.44594	8.98964	9.14164	11.8445	10.2256	9.89617	23.3387	23.155	23.3785	25.5349	25.3115	25.4246
323465	NM_214688	vcanb	versican b	4813	5094	6750	5310	6342	6441	protein_coding	NP_999853.1	ZDB-GENE-030131-2185	.	28.4994	30.2565	34.5643	18.9509	22.6352	32.4349	70.4151	77.9328	88.3936	40.855	56.0289	83.3294
323473	NM_199515	prdm1a	PR domain containing 1a, with ZNF domain	152	254	279	265	213	229	protein_coding	NP_955809.2	ZDB-GENE-030131-2193	.	2.15616	1.54319	1.86527	0.906782	1.70859	2.0345	5.32736	3.97485	4.77018	1.95488	4.22927	5.22689
[truncated: 35,793 more rows]
